# Supplementary material for: Transcriptome Response to Drought, Rehydration and Re-Dehydration in Potato
Source: Int J Mol Sci. 2019 Dec 25;21(1):159. doi: 10.3390/ijms21010159 (PMC6981527; doi:10.3390/ijms21010159)
Supplement: Supplementary file 1 [file ijms-21-00159-s001.zip]

Archive with 5 entries (5 files):
- Table S5.docx
- Table S1.xlsx
- Table S2.xlsx
- Table S3.xlsx
- Table S4.xlsx
