# Supplementary material for: Transcriptome Response to Drought, Rehydration and Re-Dehydration in Potato
Source: Int J Mol Sci. 2019 Dec 25;21(1):159. doi: 10.3390/ijms21010159 (PMC6981527; doi:10.3390/ijms21010159)
Supplement: Supplementary file 1 [file ijms-21-00159-s001.zip › Table S1.xlsx]

## Sheet: Sheet1
Table S1. The overview of transcriptome sequencing results.
Sample	Clean Data(bp)	Clean Reads Num	HQ Clean Data(bp)	HQ Clean Reads Num(%)	Q20(%)	Q30(%)	GC(%)	Mapped to ribosome RNA Reads	Total rRNA Removed Reads	Unmapped Reads	Unique Mapped Reads	Multiple Mapped reads	Mapping Ratio (%)
C0-1	11271987600	75146584	11046812209	74564158 (99.22%)	99.14	96.61	42.55	7186848 ( 9.64% )	67377310 ( 90.36% )	25841160 (38.35%)	40276128 (59.78%)	1260022 (1.87%)	61.65
C0-2	12555291900	83701946	12272941145	82974654 (99.13%)	99.22	96.92	44.05	12095344 ( 14.58% )	70879310 ( 85.42% )	26189326 (36.95%)	43165428 (60.90%)	1524556 (2.15%)	63.05
C0-3	10702211700	71348078	10461622695	70638348 (99.01%)	99.14	96.6	43.7	9086150 ( 12.86% )	61552198 ( 87.14% )	22859893 (37.14%)	37233679 (60.49%)	1458626 (2.37%)	62.86
D1-1	11343093600	75620624	11076475662	74936456 (99.1%)	99.08	96.39	43.67	11111434 ( 14.83% )	63825022 ( 85.17% )	22561603 (35.35%)	39802293 (62.36%)	1461126 (2.29%)	64.65
D1-2	10559556300	70397042	10325800732	69818794 (99.18%)	99.14	96.59	44.05	11925260 ( 17.08% )	57893534 ( 82.92% )	20824848 (35.97%)	35704954 (61.67%)	1363732 (2.36%)	64.03
D1-3	12440150700	82934338	12162592534	82157772 (99.06%)	99.13	96.56	44.56	15291628 ( 18.61% )	66866144 ( 81.39% )	24190095 (36.18%)	41285865 (61.74%)	1390184 (2.08%)	63.82
D2-1	9686298300	64575322	9442709282	63884912 (98.93%)	98.46	94.77	44.23	11944206 ( 18.70% )	51940706 ( 81.30% )	18753282 (36.11%)	32209816 (62.01%)	977608 (1.88%)	63.89
D2-2	10825075500	72167170	10601153820	71647356 (99.28%)	99.08	96.38	42.53	8900588 ( 12.42% )	62746768 ( 87.58% )	22794450 (36.33%)	38715884 (61.70%)	1236434 (1.97%)	63.67
D2-3	10567540500	70450270	10347458950	69882934 (99.19%)	98.85	95.77	43.93	11856442 ( 16.97% )	58026492 ( 83.03% )	20576318 (35.46%)	36244030 (62.46%)	1206144 (2.08%)	64.54
RW-1	10440267300	69601782	10140277843	68696290 (98.7%)	98.81	95.67	43.9	10645166 ( 15.50% )	58051124 ( 84.50% )	21773382 (37.51%)	35193778 (60.63%)	1083964 (1.87%)	62.49
RW-2	12338796600	82258644	12014495585	81242976 (98.77%)	99.16	96.67	43.9	11636360 ( 14.32% )	69606616 ( 85.68% )	25250759 (36.28%)	43022283 (61.81%)	1333574 (1.92%)	63.72
RW-3	11460793500	76405290	11161793902	75527552 (98.85%)	99.13	96.57	43.89	11271880 ( 14.92% )	64255672 ( 85.08% )	23626733 (36.77%)	39315249 (61.19%)	1313690 (2.04%)	63.23
RD1-1	15783023100	105220154	15426345933	104252236 (99.08%)	98.73	95.39	44.78	23273270 ( 22.32% )	80978966 ( 77.68% )	30263789 (37.37%)	49233009 (60.80%)	1482168 (1.83%)	62.63
RD1-2	10488100200	69920668	10207166011	69103692 (98.83%)	98.25	94.28	44.07	11470954 ( 16.60% )	57632738 ( 83.40% )	21763931 (37.76%)	34693873 (60.20%)	1174934 (2.04%)	62.24
RD1-3	10869710700	72464738	10637349488	71898930 (99.22%)	99.13	96.54	43.48	9815750 ( 13.65% )	62083180 ( 86.35% )	22590555 (36.39%)	38008643 (61.22%)	1483982 (2.39%)	63.61
RD2-1	14101192500	94007950	13805324127	93298980 (99.25%)	99.09	96.42	43.72	15508346 ( 16.62% )	77790634 ( 83.38% )	27965678 (35.95%)	48052586 (61.77%)	1772370 (2.28%)	64.05
RD2-2	10934115300	72894102	10678067991	72174428 (99.01%)	98.69	95.33	44.33	13488254 ( 18.69% )	58686174 ( 81.31% )	21302893 (36.30%)	36317477 (61.88%)	1065804 (1.82%)	63.7
RD2-3	12246150300	81641002	11891141625	80548702 (98.66%)	98.06	93.82	44.18	14791882 ( 18.36% )	65756820 ( 81.64% )	24661762 (37.50%)	39962080 (60.77%)	1132978 (1.72%)	62.5
Mean	11589630867	77264206	11316640530	76513843 (99.03%)	98.91	95.96	43.86	12294431 (15.93%)	64219412 (84.07%)	23543914 (36.65%)	39357614 (61.3%)	1317883 (2.05%)	63.35
