# Supplementary material for: Transcriptome Response to Drought, Rehydration and Re-Dehydration in Potato
Source: Int J Mol Sci. 2019 Dec 25;21(1):159. doi: 10.3390/ijms21010159 (PMC6981527; doi:10.3390/ijms21010159)
Supplement: Supplementary file 1 [file ijms-21-00159-s001.zip › Table S2.xlsx]

## Sheet: C0-D1
Table S2. Drought responsive gene in potato (C0 vs D1)
ID	C0_fpkm	D1_fpkm	log2(FC)	Pvalue	FDR	Symbol	Description	KEGG_A_class	KEGG_B_class	Pathway	K_ID	GO Component	GO Function	GO Process
PGSC0003DMG400012839	0.001	140.353	17.0987	2.98e-58	8.5e-54	LE16	non-specific lipid transfer protein a7 isoform X1 [Solanum tuberosum]	-	-	-	-	-	-	-
PGSC0003DMG400003530	0.001	25.8133	14.6558	6.45e-19	5.12e-16	TAS14	abscisic acid and environmental stress-inducible protein TAS14-like [Solanum tuberosum]	-	-	-	-	-	-	GO:0042221//response to chemical;GO:0001101//response to acid chemical;GO:0050896//response to stimulus
TCONS_00036182	0.001	13.1967	13.6879	9.79e-21	9.64e-18	BCAT2	branched-chain-amino-acid aminotransferase 2, chloroplastic-like [Solanum tuberosum]	Metabolism;Brite Hierarchies	Global and overview maps;Metabolism of cofactors and vitamins;Amino acid metabolism;Protein families: metabolism	ko01100//tMetabolic pathways;ko01110//Biosynthesis of secondary metabolites;ko01230//Biosynthesis of amino acids;ko00270//Cysteine and methionine metabolism;ko00280//Valine, leucine and isoleucine degradation;ko01210//2-Oxocarboxylic acid metabolism;ko01007//Amino acid related enzymes;ko00770//Pantothenate and CoA biosynthesis;ko00290//Valine, leucine and isoleucine biosynthesis	K00826	-	-	-
PGSC0003DMG400042760	0.001	12.5367	13.6139	9.02e-12	2.63e-09	BURP3	BURP domain-containing protein 3-like [Solanum tuberosum]	-	-	-	-	-	-	-
PGSC0003DMG400006956	0.001	12.1167	13.5647	1.11e-07	1.35e-05	BCA1	carbonic anhydrase, chloroplastic-like [Solanum tuberosum]	Metabolism	Energy metabolism	ko00910//Nitrogen metabolism	K01673	-	GO:0003824//catalytic activity;GO:0043167//ion binding;GO:0005488//binding;GO:0043169//cation binding;GO:0046872//metal ion binding;GO:0046914//transition metal ion binding	GO:0044699//single-organism process
PGSC0003DMG400014293	0.001	10.1033	13.3025	2.58e-26	5.1e-23	LTI65	low-temperature-induced 65 kDa protein-like isoform X2 [Solanum tuberosum]	-	-	-	-	-	-	-
PGSC0003DMG400020605	0.001	7.07	12.7875	1.16e-22	1.44e-19	MLO6	MLO-like protein 6 [Solanum tuberosum]	Brite Hierarchies	Protein families: signaling and cellular processes	ko04030//G protein-coupled receptors	K08472	GO:0016020//membrane	-	GO:0050896//response to stimulus
TCONS_00003529	0.001	5.47	12.4173	0.000469575	0.0164708	HIPP26	heavy metal-associated isoprenylated plant protein 26-like [Solanum tuberosum]	-	-	-	-	-	-	-
PGSC0003DMG401023052	0.001	5.17	12.3359	7.61e-06	0.000531143	At3g23880	Putative F-box protein, identical [Solanum demissum]	-	-	-	-	-	-	-
PGSC0003DMG400008546	0.001	4.89667	12.2576	1.35e-06	0.00011789	GSPO-B1	latex serine proteinase inhibitor-like [Solanum tuberosum]	-	-	-	-	-	-	-
TCONS_00077888	0.001	4.7	12.1984	3.98e-05	0.00217871	SBEI	starch branching enzyme II [Solanum tuberosum]	Metabolism;Brite Hierarchies	Protein families: signaling and cellular processes;Carbohydrate metabolism;Global and overview maps	ko01100//tMetabolic pathways;ko01110//Biosynthesis of secondary metabolites;ko04147//Exosome;ko00500//Starch and sucrose metabolism	K00700	-	-	-
PGSC0003DMG400021166	0.001	3.44667	11.751	5.75e-06	0.000416845	--	DNA ligase 1 [Nicotiana tabacum]	-	-	-	-	-	-	-
PGSC0003DMG401011377	0.001	2.81	11.4564	0.00192999	0.0491339	UXS2	UDP-glucuronic acid decarboxylase 2 [Solanum tuberosum]	Metabolism	Carbohydrate metabolism;Global and overview maps	ko01100//tMetabolic pathways;ko00520//Amino sugar and nucleotide sugar metabolism	K08678	-	-	-
PGSC0003DMG400007815	0.001	2.65667	11.3754	0.000934619	0.0284486	--	glycine-rich cell wall structural protein 2-like [Solanum lycopersicum]	-	-	-	-	-	-	-
PGSC0003DMG400023657	0.001	2.29	11.1611	1.74e-05	0.0010728	CYP96A15	alkane hydroxylase MAH1-like [Solanum tuberosum]	-	-	-	-	-	-	-
PGSC0003DMG402002393	0.001	1.83333	10.8403	0.000332423	0.0123503	Os05g0110500	DEAD-box ATP-dependent RNA helicase 17 isoform X1 [Solanum tuberosum]	-	-	-	-	-	-	-
PGSC0003DMG400028028	0.001	1.68667	10.72	0.00111841	0.0327509	--	uncharacterized protein LOC102591596 [Solanum tuberosum]	-	-	-	-	-	-	-
TCONS_00079835	0.001	1.62	10.6618	1.31e-11	3.74e-09	trc	serine/threonine-protein kinase tricorner-like isoform X1 [Solanum tuberosum]	Brite Hierarchies	Protein families: metabolism	ko01001//Protein kinases	K08790	-	-	-
PGSC0003DMG400014499	0.001	1.49	10.5411	0.000844715	0.0261582	NATA1	L-ornithine N5-acetyltransferase NATA1-like [Solanum tuberosum]	-	-	-	-	-	-	-
TCONS_00016736	0.001	1.39333	10.4443	0.000380379	0.0138969	SODB	superoxide dismutase [Fe], chloroplastic [Capsicum annuum]	Cellular Processes	Transport and catabolism	ko04146//Peroxisome	K04564	-	GO:0043169//cation binding;GO:0043167//ion binding;GO:0003824//catalytic activity;GO:0005488//binding	GO:0044699//single-organism process;GO:0006801//superoxide metabolic process;GO:0044237//cellular metabolic process;GO:0044710//single-organism metabolic process;GO:0009987//cellular process;GO:0072593//reactive oxygen species metabolic process;GO:0008152//metabolic process
PGSC0003DMG400009529	0.001	1.21	10.2408	0.00115093	0.0333781	UGT74F2	UDP-glycosyltransferase 74G1-like, partial [Solanum tuberosum]	-	-	-	-	-	GO:0016740//transferase activity;GO:0016757//transferase activity, transferring glycosyl groups;GO:0003824//catalytic activity	-
TCONS_00046156	0.001	1.14	10.1548	2.23e-06	0.00018286	At3g12360	uncharacterized protein LOC102591855 isoform X1 [Solanum tuberosum]	-	-	-	-	-	-	-
TCONS_00053276	0.001	1.12333	10.1336	6.63e-06	0.000469561	-	uncharacterized protein LOC102590899 [Solanum tuberosum]	-	-	-	-	-	GO:0005488//binding;GO:0043167//ion binding;GO:0043169//cation binding;GO:0046872//metal ion binding;GO:0046914//transition metal ion binding	-
PGSC0003DMG400003422	0.001	1.09667	10.0989	0.000481093	0.0167614	-	uncharacterized protein LOC102592016 [Solanum tuberosum]	-	-	-	-	-	-	-
TCONS_00041436	0.001	1.08	10.0768	0.000357137	0.0131742	-	-	-	-	-	-	-	-	-
PGSC0003DMG400030658	0.001	1.08	10.0768	4.17e-07	4.16e-05	NORK	nodulation receptor kinase-like [Solanum tuberosum]	-	-	-	-	-	GO:0016301//kinase activity;GO:0016773//phosphotransferase activity, alcohol group as acceptor;GO:0097159//organic cyclic compound binding;GO:0016740//transferase activity;GO:0001882//nucleoside binding;GO:0016772//transferase activity, transferring phosphorus-containing groups;GO:0001883//purine nucleoside binding;GO:0003824//catalytic activity;GO:0004672//protein kinase activity;GO:0036094//sma…	GO:0044267//cellular protein metabolic process;GO:0019538//protein metabolic process;GO:0043412//macromolecule modification;GO:0008152//metabolic process;GO:0009987//cellular process;GO:0044237//cellular metabolic process;GO:0043170//macromolecule metabolic process;GO:0036211//protein modification process;GO:0044260//cellular macromolecule metabolic process;GO:0006464//cellular protein modificati…
PGSC0003DMG400012702	0.001	1.07333	10.0679	0.0014911	0.0404304	GNS1	glucan endo-1,3-beta-glucosidase, acidic isoform PR-Q' isoform X1 [Solanum tuberosum]	-	-	-	-	-	GO:0003824//catalytic activity;GO:0016787//hydrolase activity	GO:0008152//metabolic process;GO:0044238//primary metabolic process
PGSC0003DMG400007127	0.001	1.05	10.0362	0.000449977	0.0159102	PDAT1	putative phospholipid:diacylglycerol acyltransferase 2 [Solanum tuberosum]	Metabolism	Global and overview maps;Lipid metabolism	ko01100//tMetabolic pathways;ko00561//Glycerolipid metabolism	K00679	-	-	-
PGSC0003DMG400000673	0.001	0.986667	9.94642	0.000411099	0.0148107	Bahcc1	protein polybromo-1-like isoform X2 [Solanum tuberosum]	-	-	-	-	GO:0044464//cell part;GO:0043226//organelle;GO:0005623//cell;GO:0005622//intracellular;GO:0043227//membrane-bounded organelle;GO:0044424//intracellular part;GO:0043229//intracellular organelle;GO:0043231//intracellular membrane-bounded organelle	GO:0043169//cation binding;GO:0005488//binding;GO:0046914//transition metal ion binding;GO:0043167//ion binding;GO:0046872//metal ion binding	-
PGSC0003DMG400011607	0.001	0.98	9.93664	0.000988793	0.0297644	-	protein BIG GRAIN 1-like B [Solanum tuberosum]	-	-	-	-	-	-	-
TCONS_00089660	0.001	0.96	9.90689	0.00135326	0.0377137	Ppme1	protein phosphatase methylesterase 1 [Solanum tuberosum]	Brite Hierarchies	Protein families: metabolism	ko01002//Peptidases	K13617	GO:0043231//intracellular membrane-bounded organelle;GO:0043226//organelle;GO:0043229//intracellular organelle;GO:0044464//cell part;GO:0043227//membrane-bounded organelle;GO:0005623//cell;GO:0044424//intracellular part;GO:0005622//intracellular	GO:0003824//catalytic activity;GO:0016787//hydrolase activity;GO:0016788//hydrolase activity, acting on ester bonds	GO:0000096//sulfur amino acid metabolic process;GO:0044249//cellular biosynthetic process;GO:0000097//sulfur amino acid biosynthetic process;GO:0010467//gene expression;GO:0044272//sulfur compound biosynthetic process;GO:0046483//heterocycle metabolic process;GO:0044710//single-organism metabolic process;GO:0044763//single-organism cellular process;GO:0044699//single-organism process;GO:1901360//…
TCONS_00067290	0.001	0.876667	9.77588	1.09e-10	2.63e-08	-	uncharacterized protein LOC107019387 [Solanum pennellii]	-	-	-	-	-	-	-
PGSC0003DMG400016931	0.001	0.796667	9.63783	0.000118878	0.00536201	-	uncharacterized protein PFB0765w-like isoform X1 [Solanum tuberosum]	-	-	-	-	-	-	-
TCONS_00037935	0.001	0.703333	9.45806	0.00152441	0.041177	PERK12	receptor-like cytosolic serine/threonine-protein kinase RBK1 [Solanum tuberosum]	-	-	-	-	-	-	-
TCONS_00067263	0.001	0.676667	9.4023	0.000811055	0.0254331	FAR1	protein FAR-RED IMPAIRED RESPONSE 1 isoform X2 [Solanum tuberosum]	-	-	-	-	-	-	-
PGSC0003DMG400017689	0.001	0.663333	9.37359	0.000957149	0.0289763	SULTR1;3	high affinity sulfate transporter type 1 [Solanum tuberosum]	-	-	-	-	GO:0044425//membrane part;GO:0016020//membrane;GO:0031224//intrinsic component of membrane	GO:0022892//substrate-specific transporter activity;GO:0022804//active transmembrane transporter activity;GO:0005215//transporter activity;GO:0015075//ion transmembrane transporter activity;GO:0022857//transmembrane transporter activity;GO:0008509//anion transmembrane transporter activity;GO:0015291//secondary active transmembrane transporter activity;GO:0022891//substrate-specific transmembrane …	GO:1902578//single-organism localization;GO:0044763//single-organism cellular process;GO:0044699//single-organism process;GO:0006811//ion transport;GO:0006810//transport;GO:0008272//sulfate transport;GO:0051234//establishment of localization;GO:0072348//sulfur compound transport;GO:0015698//inorganic anion transport;GO:0051179//localization;GO:0044765//single-organism transport;GO:0006820//anion …
PGSC0003DMG400017338	0.001	0.623333	9.28386	0.000858191	0.0264894	CSY3	citrate synthase 3, peroxisomal-like [Solanum tuberosum]	Metabolism	Carbohydrate metabolism;Global and overview maps	ko01100//tMetabolic pathways;ko01110//Biosynthesis of secondary metabolites;ko01200//Carbon metabolism;ko01230//Biosynthesis of amino acids;ko00630//Glyoxylate and dicarboxylate metabolism;ko01210//2-Oxocarboxylic acid metabolism;ko00020//Citrate cycle (TCA cycle)	K01647	-	-	-
TCONS_00096749	0.001	0.603333	9.23681	1.4e-05	0.000893181	PPC4-2	probable protein phosphatase 2C 60 [Solanum tuberosum]	Brite Hierarchies	Protein families: metabolism	ko01009//Protein phosphatase and associated proteins	K17499	-	-	-
TCONS_00027597	0.001	0.586667	9.1964	0.00128192	0.0362787	At5g24080	G-type lectin S-receptor-like serine/threonine-protein kinase At5g24080 [Solanum tuberosum]	-	-	-	-	-	-	-
PGSC0003DMG400029617	0.001	0.566667	9.14636	0.00103504	0.0307821	DDB_G0267514	serine/threonine-protein kinase BCK1/SLK1/SSP31-like [Capsicum annuum]	-	-	-	-	-	GO:0003824//catalytic activity;GO:0016740//transferase activity;GO:0016772//transferase activity, transferring phosphorus-containing groups	-
TCONS_00032329	0.001	0.53	9.04985	3.91e-05	0.00214726	-	uncharacterized protein LOC102597001 [Solanum tuberosum]	-	-	-	-	-	-	-
TCONS_00068985	0.001	0.523333	9.03159	0.000392108	0.0142394	rbm5	RNA-binding protein 5-A isoform X1 [Solanum tuberosum]	Brite Hierarchies	Protein families: genetic information processing	ko03041//Spliceosome	K13094	-	-	-
TCONS_00081809	0.703333	141.517	7.65255	6.95e-42	9.92e-38	LTP1	non-specific lipid transfer protein a7 isoform X1 [Solanum tuberosum]	-	-	-	-	-	GO:0005488//binding	GO:1902578//single-organism localization;GO:0044765//single-organism transport;GO:0006810//transport;GO:0051179//localization;GO:0051234//establishment of localization;GO:0044699//single-organism process
PGSC0003DMG400008517	0.483333	75.27	7.28291	6.97e-31	2.65e-27	N3	bidirectional sugar transporter SWEET15-like [Solanum tuberosum]	-	-	-	-	-	-	-
PGSC0003DMG400014863	0.0966667	14.98	7.2758	8.15e-28	2.12e-24	TYDC1	tyrosine decarboxylase [Solanum tuberosum]	Metabolism	Amino acid metabolism	ko00360//Phenylalanine metabolism	K22328	-	GO:0016830//carbon-carbon lyase activity;GO:0003824//catalytic activity;GO:0043168//anion binding;GO:0016829//lyase activity;GO:0005488//binding;GO:0043167//ion binding	GO:0043436//oxoacid metabolic process;GO:0044281//small molecule metabolic process;GO:0071704//organic substance metabolic process;GO:0044710//single-organism metabolic process;GO:0044237//cellular metabolic process;GO:0008152//metabolic process;GO:0044763//single-organism cellular process;GO:0044699//single-organism process;GO:0019752//carboxylic acid metabolic process;GO:0009987//cellular proce…
PGSC0003DMG400035200	0.736667	86.3833	6.8736	1.65e-32	7.87e-29	TSPO	translocator protein homolog [Solanum tuberosum]	-	-	-	-	GO:0043227//membrane-bounded organelle;GO:0044446//intracellular organelle part;GO:0043229//intracellular organelle;GO:0044444//cytoplasmic part;GO:0043226//organelle;GO:0009536//plastid;GO:0005622//intracellular;GO:0005737//cytoplasm;GO:0005623//cell;GO:0016020//membrane;GO:0043231//intracellular membrane-bounded organelle;GO:0044464//cell part;GO:0044422//organelle part;GO:0012505//endomembrane…	-	-
PGSC0003DMG400029201	0.0133333	1.43333	6.74819	8.42e-05	0.004018	SSTLH1	(E,E)-germacrene B synthase-like [Solanum tuberosum]	-	-	-	-	-	GO:0043167//ion binding;GO:0016829//lyase activity;GO:0003824//catalytic activity;GO:0043169//cation binding;GO:0016838//carbon-oxygen lyase activity, acting on phosphates;GO:0005488//binding;GO:0016835//carbon-oxygen lyase activity	GO:0006720//isoprenoid metabolic process;GO:0044711//single-organism biosynthetic process;GO:0006629//lipid metabolic process;GO:0008299//isoprenoid biosynthetic process;GO:0044763//single-organism cellular process;GO:0008152//metabolic process;GO:0071704//organic substance metabolic process;GO:0042214//terpene metabolic process;GO:0046246//terpene biosynthetic process;GO:1901576//organic substan…
PGSC0003DMG400011952	6.30333	581.097	6.52652	2.58e-49	4.91e-45	-	non-specific lipid-transfer protein 2-like [Solanum tuberosum]	-	-	-	-	-	GO:0005488//binding	GO:0051179//localization;GO:1902578//single-organism localization;GO:0051234//establishment of localization;GO:0006810//transport;GO:0044699//single-organism process;GO:0044765//single-organism transport
PGSC0003DMG400016535	0.07	5.79667	6.37172	0.000489329	0.0170068	BAC2	mitochondrial arginine transporter BAC2 [Solanum tuberosum]	Brite Hierarchies	Protein families: signaling and cellular processes	ko02000//Transporters	K15109	-	-	-
PGSC0003DMG400026221	0.0233333	1.51	6.01601	0.000109509	0.00499065	EXLB1	expansin-like B1 [Solanum tuberosum]	-	-	-	-	-	-	-
PGSC0003DMG400010557	0.213333	13.67	6.00176	8.7e-15	3.88e-12	DES	9-divinyl ether synthase-like [Solanum tuberosum]	Metabolism	Global and overview maps;Lipid metabolism	ko01100//tMetabolic pathways;ko01110//Biosynthesis of secondary metabolites;ko00592//alpha-Linolenic acid metabolism	K01723	-	-	-
PGSC0003DMG400026301	1.10667	70.57	5.99476	1.75e-34	1.25e-30	THT10	tyramine N-feruloyltransferase 10/30-like [Solanum tuberosum]	-	-	-	-	-	GO:0003824//catalytic activity	-
PGSC0003DMG400032771	0.203333	12.7833	5.97427	4.25e-06	0.000324293	SWEET12	bidirectional sugar transporter SWEET12-like [Solanum tuberosum]	-	-	-	-	-	-	-
TCONS_00063182	0.136667	8.34333	5.93189	0.000197093	0.00808007	-	ribonuclease MC-like [Solanum pennellii]	-	-	-	-	-	-	-
PGSC0003DMG400006610	0.37	21.6633	5.87159	6.34e-18	4.3e-15	PBS1	serine/threonine-protein kinase CDL1 [Solanum tuberosum]	Organismal Systems	Environmental adaptation	ko04626//Plant-pathogen interaction	K18873	-	-	-
PGSC0003DMG400012628	0.0433333	2.51333	5.85798	0.00186166	0.0477567	At3g01570	oleosin 5-like [Solanum tuberosum]	-	-	-	-	GO:0005811//lipid particle;GO:0043226//organelle;GO:0044464//cell part;GO:0043228//non-membrane-bounded organelle;GO:0043232//intracellular non-membrane-bounded organelle;GO:0044424//intracellular part;GO:0031224//intrinsic component of membrane;GO:0005622//intracellular;GO:0044425//membrane part;GO:0016020//membrane;GO:0005623//cell;GO:0043229//intracellular organelle	-	-
TCONS_00032782	0.21	11.89	5.82322	1.06e-10	2.56e-08	HAT	putative AC transposase, partial [Ananas comosus]	-	-	-	-	-	-	-
PGSC0003DMG400007155	0.356667	19.38	5.76385	2.77e-26	5.27e-23	ACT-2	agmatine coumaroyltransferase-2-like [Solanum tuberosum]	Metabolism	Global and overview maps;Biosynthesis of other secondary metabolites	ko01100//tMetabolic pathways;ko01110//Biosynthesis of secondary metabolites;ko00940//Phenylpropanoid biosynthesis;ko00941//Flavonoid biosynthesis;ko00945//Stilbenoid, diarylheptanoid and gingerol biosynthesis	K13065	-	-	-
PGSC0003DMG401028902	0.0533333	2.71	5.66711	4.77e-08	6.28e-06	At5g24080	G-type lectin S-receptor-like serine/threonine-protein kinase At5g24080 isoform X2 [Solanum tuberosum]	-	-	-	-	-	-	-
PGSC0003DMG400014375	0.0333333	1.65	5.62936	0.000510194	0.0175731	NUDT2	nudix hydrolase 2-like isoform X1 [Solanum tuberosum]	-	-	-	-	-	-	-
PGSC0003DMG400012578	0.0366667	1.74667	5.57399	8.93e-05	0.00421475	UGT85A23	7-deoxyloganetin glucosyltransferase-like [Solanum tuberosum]	Metabolism	Global and overview maps	ko01100//tMetabolic pathways;ko01110//Biosynthesis of secondary metabolites	K21374	-	GO:0003824//catalytic activity;GO:0016757//transferase activity, transferring glycosyl groups;GO:0016740//transferase activity	-
PGSC0003DMG400015196	0.11	5.19333	5.56109	3.61e-07	3.66e-05	--	uncharacterized protein LOC102590433 [Solanum tuberosum]	-	-	-	-	-	-	-
PGSC0003DMG400012174	0.356667	16.2133	5.50646	7.73e-24	1.1e-20	SPCC24B10.10c	fidgetin-like protein 1 [Solanum tuberosum]	-	-	-	-	-	-	-
PGSC0003DMG400000248	0.853333	38.73	5.5042	7.55e-32	3.32e-28	ATHB-7	homeobox-leucine zipper protein ATHB-12 [Solanum tuberosum]	Brite Hierarchies	Protein families: genetic information processing	ko03000//Transcription factors	K09338	-	-	-
PGSC0003DMG402023841	0.0233333	0.943333	5.3373	0.00176825	0.0459416	CER1	protein ECERIFERUM 1-like [Solanum tuberosum]	Metabolism	Global and overview maps;Lipid metabolism	ko01110//Biosynthesis of secondary metabolites;ko00073//Cutin, suberine and wax biosynthesis	K15404	-	-	-
PGSC0003DMG400031535	0.583333	22.91	5.29551	1.4e-16	7.87e-14	GRP	metacaspase-1-like isoform X1 [Solanum tuberosum]	-	-	-	-	-	-	-
PGSC0003DMG400009466	0.236667	9.21667	5.28332	5.64e-06	0.000410708	HIPP26	heavy metal-associated isoprenylated plant protein 26-like [Solanum tuberosum]	-	-	-	-	-	-	-
PGSC0003DMG400029153	0.493333	18.8167	5.2533	5.72e-18	4.03e-15	SLC38A4	probable sodium-coupled neutral amino acid transporter 6 [Solanum tuberosum]	-	-	-	-	-	-	-
PGSC0003DMG400009112	0.72	26.97	5.22721	2.38e-24	3.77e-21	Os05g0572700	probable protein phosphatase 2C 51 [Solanum tuberosum]	Environmental Information Processing	Signal transduction	ko04075//Plant hormone signal transduction;ko04016//MAPK signaling pathway - plant	K14497	-	GO:0016788//hydrolase activity, acting on ester bonds;GO:0004721//phosphoprotein phosphatase activity;GO:0042578//phosphoric ester hydrolase activity;GO:0003824//catalytic activity;GO:0016791//phosphatase activity;GO:0016787//hydrolase activity	-
PGSC0003DMG400020225	0.173333	6.38667	5.20344	5.57e-08	7.25e-06	--	uncharacterized protein LOC102597777 [Solanum tuberosum]	-	-	-	-	-	-	-
PGSC0003DMG400012701	0.1	3.53	5.1416	1.21e-12	4.01e-10	-	uncharacterized protein LOC102595586 isoform X1 [Solanum tuberosum]	-	-	-	-	-	-	-
PGSC0003DMG400029195	1.22333	42.0233	5.1023	3.99e-05	0.00217991	-	ferritin-3, chloroplastic [Solanum tuberosum]	Brite Hierarchies	Protein families: signaling and cellular processes	ko04147//Exosome	K00522	GO:0005622//intracellular;GO:0043229//intracellular organelle;GO:0009507//chloroplast;GO:0043227//membrane-bounded organelle;GO:0044446//intracellular organelle part;GO:0044422//organelle part;GO:0005737//cytoplasm;GO:0044435//plastid part;GO:0044444//cytoplasmic part;GO:0043231//intracellular membrane-bounded organelle;GO:0009536//plastid;GO:0043226//organelle;GO:0044434//chloroplast part;GO:000…	GO:0003824//catalytic activity;GO:0016491//oxidoreductase activity;GO:0005506//iron ion binding;GO:0043169//cation binding;GO:0005488//binding;GO:0046872//metal ion binding;GO:0043167//ion binding;GO:0046914//transition metal ion binding	GO:0065007//biological regulation;GO:0055080//cation homeostasis;GO:0000041//transition metal ion transport;GO:0055065//metal ion homeostasis;GO:0050801//ion homeostasis;GO:0009987//cellular process;GO:0065008//regulation of biological quality;GO:0046916//cellular transition metal ion homeostasis;GO:0044699//single-organism process;GO:0042592//homeostatic process;GO:0044707//single-multicellular …
PGSC0003DMG400028925	0.0633333	2.09	5.04439	3.55e-05	0.00198034	ABCI17	ABC transporter I family member 17-like [Solanum tuberosum]	-	-	-	-	-	-	-
PGSC0003DMG402029631	0.0133333	0.44	5.04439	0.000769669	0.0244169	PDR1	pleiotropic drug resistance protein 1-like isoform X1 [Solanum tuberosum]	-	-	-	-	-	GO:0032550//purine ribonucleoside binding;GO:0016462//pyrophosphatase activity;GO:0036094//small molecule binding;GO:1901363//heterocyclic compound binding;GO:0016817//hydrolase activity, acting on acid anhydrides;GO:0001883//purine nucleoside binding;GO:0016787//hydrolase activity;GO:0001882//nucleoside binding;GO:0005488//binding;GO:0003824//catalytic activity;GO:0097367//carbohydrate derivativ…	-
PGSC0003DMG400017184	0.326667	10.3233	4.98195	1.08e-06	9.7e-05	ACO3	1-aminocyclopropane-1-carboxylate oxidase homolog [Solanum tuberosum]	-	-	-	-	-	GO:0043167//ion binding;GO:0043169//cation binding;GO:0003824//catalytic activity;GO:0005488//binding;GO:0016491//oxidoreductase activity;GO:0016705//oxidoreductase activity, acting on paired donors, with incorporation or reduction of molecular oxygen	GO:0044699//single-organism process;GO:0044710//single-organism metabolic process;GO:0008152//metabolic process
PGSC0003DMG400010144	1.75	54.2	4.95287	2.01e-16	1.11e-13	-	cysteine protease inhibitor 1 [Solanum tuberosum]	-	-	-	-	GO:0043226//organelle;GO:0044424//intracellular part;GO:0044464//cell part;GO:0005623//cell;GO:0043231//intracellular membrane-bounded organelle;GO:0005622//intracellular;GO:0043229//intracellular organelle;GO:0043227//membrane-bounded organelle	GO:0061134//peptidase regulator activity;GO:0030234//enzyme regulator activity;GO:0098772//molecular function regulator;GO:0004857//enzyme inhibitor activity;GO:0030414//peptidase inhibitor activity;GO:0004866//endopeptidase inhibitor activity;GO:0061135//endopeptidase regulator activity	GO:0031323//regulation of cellular metabolic process;GO:0065007//biological regulation;GO:0044092//negative regulation of molecular function;GO:0065009//regulation of molecular function;GO:0051336//regulation of hydrolase activity;GO:0009892//negative regulation of metabolic process;GO:0050789//regulation of biological process;GO:0032268//regulation of cellular protein metabolic process;GO:001046…
PGSC0003DMG400027127	0.19	5.59667	4.8805	2.13e-09	3.77e-07	DCR	uncharacterized acetyltransferase At3g50280-like [Solanum tuberosum]	-	-	-	-	-	-	-
PGSC0003DMG400031347	1.05333	30.5033	4.85593	5.09e-23	6.46e-20	AVT1	vacuolar amino acid transporter 1 [Solanum tuberosum]	-	-	-	-	-	-	-
PGSC0003DMG400010128	0.19	5.30667	4.80373	0.000486426	0.0169219	CDI	proteinase inhibitor [Solanum tuberosum]	-	-	-	-	-	-	-
PGSC0003DMG400000226	1.87	49.6067	4.72942	1.21e-25	2.23e-22	WSD1	O-acyltransferase WSD1-like [Solanum tuberosum]	-	-	-	-	-	-	-
TCONS_00018978	0.0633333	1.65	4.70336	0.000218055	0.0087749	-	uncharacterized protein LOC102593226 [Solanum tuberosum]	-	-	-	-	-	-	-
PGSC0003DMG400033876	0.663333	16.7167	4.65541	9.54e-17	5.53e-14	CPRF1	transcriptional activator TAF-1-like [Solanum tuberosum]	Brite Hierarchies	Protein families: genetic information processing	ko03000//Transcription factors	K09060	-	-	-
PGSC0003DMG400022792	1.06	26.4133	4.63913	5.17e-14	2.22e-11	Os02g0642300	probable ascorbate-specific transmembrane electron transporter 1 [Solanum tuberosum]	-	-	-	-	-	-	-
TCONS_00026001	0.16	3.94333	4.62327	0.00123381	0.0351567	HAT	EYU33123.1 hypothetical protein MIMGU_mgv1a024326mg, partial [Erythranthe guttata]	-	-	-	-	-	-	-
PGSC0003DMG400015490	0.116667	2.78	4.57462	0.000961737	0.0290726	GOLS2	galactinol synthase 2-like [Solanum tuberosum]	Metabolism	Carbohydrate metabolism	ko00052//Galactose metabolism	K18819	-	GO:0008378//galactosyltransferase activity;GO:0016757//transferase activity, transferring glycosyl groups;GO:0016758//transferase activity, transferring hexosyl groups;GO:0005488//binding;GO:0003824//catalytic activity;GO:0043169//cation binding;GO:0043167//ion binding;GO:0016740//transferase activity;GO:0008194//UDP-glycosyltransferase activity;GO:0035250//UDP-galactosyltransferase activity	GO:0005975//carbohydrate metabolic process;GO:0071704//organic substance metabolic process;GO:0044281//small molecule metabolic process;GO:0019318//hexose metabolic process;GO:0044723//single-organism carbohydrate metabolic process;GO:0044699//single-organism process;GO:0044710//single-organism metabolic process;GO:0044238//primary metabolic process;GO:0005996//monosaccharide metabolic process;GO…
PGSC0003DMG400023489	0.0933333	2.21	4.56551	2.37e-05	0.00140849	-	uncharacterized protein LOC102579948 isoform X2 [Solanum tuberosum]	-	-	-	-	-	-	-
PGSC0003DMG400026461	0.226667	5.19333	4.51802	4.36e-05	0.00234777	DREB3	dehydration-responsive element-binding protein 3-like [Solanum tuberosum]	-	-	-	-	-	-	-
TCONS_00090694	0.0366667	0.806667	4.45943	0.00113543	0.0331237	MOM1	helicase protein MOM1 isoform X2 [Solanum tuberosum]	Brite Hierarchies	Protein families: genetic information processing	ko03036//Chromosome and associated proteins	K11643	-	-	-
TCONS_00023895	0.1	2.15667	4.43073	0.00175652	0.0457585	PER72	peroxidase 49-like isoform X1 [Solanum tuberosum]	Metabolism	Global and overview maps;Biosynthesis of other secondary metabolites	ko01100//tMetabolic pathways;ko01110//Biosynthesis of secondary metabolites;ko00940//Phenylpropanoid biosynthesis	K00430	-	-	-
PGSC0003DMG400025932	0.406667	8.61333	4.40465	3.73e-05	0.00206779	--	myosin heavy chain kinase B [Solanum pennellii]	-	-	-	-	-	-	-
PGSC0003DMG400022199	0.186667	3.90333	4.38617	0.00180602	0.0466015	AT3	probable long-chain-alcohol O-fatty-acyltransferase 5 [Solanum pennellii]	-	-	-	-	-	-	-
PGSC0003DMG400016742	3.27667	65.43	4.31965	4.49e-29	1.22e-25	PP2CA	protein phosphatase 2C 37-like [Solanum tuberosum]	Environmental Information Processing	Signal transduction	ko04075//Plant hormone signal transduction;ko04016//MAPK signaling pathway - plant	K14497	-	GO:0042578//phosphoric ester hydrolase activity;GO:0043169//cation binding;GO:0016787//hydrolase activity;GO:0016791//phosphatase activity;GO:0043167//ion binding;GO:0004721//phosphoprotein phosphatase activity;GO:0016788//hydrolase activity, acting on ester bonds;GO:0003824//catalytic activity;GO:0005488//binding	GO:0071704//organic substance metabolic process;GO:0009987//cellular process;GO:0008152//metabolic process;GO:0044267//cellular protein metabolic process;GO:0044237//cellular metabolic process;GO:0036211//protein modification process;GO:0044238//primary metabolic process;GO:0044260//cellular macromolecule metabolic process;GO:0006464//cellular protein modification process;GO:0019538//protein meta…
PGSC0003DMG402009879	0.413333	8.24667	4.31843	1.96e-09	3.52e-07	EXL3	GDSL esterase/lipase EXL3-like [Solanum tuberosum]	-	-	-	-	-	-	-
PGSC0003DMG402031237	3.09	61.2567	4.30919	5.57e-18	3.98e-15	LTP1	non-specific lipid-transfer protein 2-like [Solanum tuberosum]	-	-	-	-	-	GO:0005488//binding	GO:0006810//transport;GO:1902578//single-organism localization;GO:0051179//localization;GO:0044699//single-organism process;GO:0044765//single-organism transport;GO:0051234//establishment of localization
PGSC0003DMG400019437	1.49	27.8467	4.22412	5.1e-05	0.00267127	-	PRA1 family protein F2 [Solanum tuberosum]	-	-	-	-	-	-	-
PGSC0003DMG400000089	0.716667	13.3833	4.22299	3.33e-17	2.07e-14	YMR099C	putative glucose-6-phosphate 1-epimerase [Solanum tuberosum]	Metabolism	Global and overview maps;Carbohydrate metabolism	ko01100//tMetabolic pathways;ko01110//Biosynthesis of secondary metabolites;ko00010//Glycolysis / Gluconeogenesis	K01792	-	-	-
TCONS_00094876	116.943	2142.64	4.19551	5.26e-25	9.17e-22	LAP	leucine aminopeptidase, chloroplastic [Solanum tuberosum]	Metabolism;Brite Hierarchies	Protein families: metabolism;Metabolism of other amino acids;Global and overview maps	ko01100//tMetabolic pathways;ko01002//Peptidases;ko00480//Glutathione metabolism	K01255	GO:0005737//cytoplasm;GO:0044444//cytoplasmic part;GO:0005623//cell;GO:0044424//intracellular part;GO:0005622//intracellular;GO:0009536//plastid;GO:0043227//membrane-bounded organelle;GO:0044464//cell part;GO:0043231//intracellular membrane-bounded organelle;GO:0043229//intracellular organelle;GO:0043226//organelle	GO:0003824//catalytic activity;GO:0016787//hydrolase activity;GO:0046872//metal ion binding;GO:0008233//peptidase activity;GO:0046914//transition metal ion binding;GO:0043169//cation binding;GO:0043167//ion binding;GO:0008237//metallopeptidase activity;GO:0005488//binding;GO:0070011//peptidase activity, acting on L-amino acid peptides	GO:0043170//macromolecule metabolic process;GO:0008152//metabolic process;GO:0044238//primary metabolic process;GO:0019538//protein metabolic process;GO:0071704//organic substance metabolic process
TCONS_00036594	0.08	1.42667	4.1565	0.00069905	0.022642	PRFB1	peptide chain release factor PrfB1, chloroplastic isoform X1 [Solanum tuberosum]	Brite Hierarchies	Protein families: genetic information processing	ko03012//Translation factors	K02836	GO:0005622//intracellular;GO:0005623//cell;GO:0044424//intracellular part;GO:0044464//cell part	GO:0003723//RNA binding;GO:1901363//heterocyclic compound binding;GO:0003747//translation release factor activity;GO:0008135//translation factor activity, RNA binding;GO:0005488//binding;GO:0003676//nucleic acid binding;GO:0097159//organic cyclic compound binding;GO:0008079//translation termination factor activity	GO:0043933//macromolecular complex subunit organization;GO:0071822//protein complex subunit organization;GO:0044763//single-organism cellular process;GO:0016043//cellular component organization;GO:0032984//macromolecular complex disassembly;GO:0043241//protein complex disassembly;GO:0044699//single-organism process;GO:0071840//cellular component organization or biogenesis;GO:0043624//cellular pro…
PGSC0003DMG400027185	0.546667	9.74333	4.15568	6.29e-10	1.26e-07	-	uncharacterized protein LOC102587842 isoform X1 [Solanum tuberosum]	-	-	-	-	-	-	-
TCONS_00036818	0.08	1.41	4.13955	0.00134762	0.0376795	UPF2	regulator of nonsense transcripts UPF2 [Solanum tuberosum]	Genetic Information Processing;Brite Hierarchies	Protein families: genetic information processing;Translation	ko03019//Messenger RNA Biogenesis;ko03013//RNA transport;ko03015//mRNA surveillance pathway	K14327	GO:0044464//cell part;GO:0043227//membrane-bounded organelle;GO:0005622//intracellular;GO:0043231//intracellular membrane-bounded organelle;GO:0043229//intracellular organelle;GO:0043226//organelle;GO:0044424//intracellular part;GO:0005737//cytoplasm;GO:0005623//cell	GO:0005488//binding;GO:0097159//organic cyclic compound binding;GO:0003676//nucleic acid binding;GO:1901363//heterocyclic compound binding	GO:0044260//cellular macromolecule metabolic process;GO:0006139//nucleobase-containing compound metabolic process;GO:0050794//regulation of cellular process;GO:0009605//response to external stimulus;GO:0044237//cellular metabolic process;GO:0006807//nitrogen compound metabolic process;GO:0034641//cellular nitrogen compound metabolic process;GO:0071310//cellular response to organic substance;GO:00…
PGSC0003DMG401033888	1.26	22.0567	4.12972	1.39e-08	2.09e-06	At3g01520	universal stress protein A-like protein isoform X1 [Solanum tuberosum]	-	-	-	-	-	-	-
PGSC0003DMG400029830	12.44	214.04	4.10482	1.24e-20	1.2e-17	GNS1	glucan endo-1,3-beta-glucosidase, acidic isoform PR-Q'-like precursor [Solanum tuberosum]	-	-	-	-	-	GO:0003824//catalytic activity;GO:0016787//hydrolase activity	GO:0044238//primary metabolic process;GO:0008152//metabolic process
TCONS_00046155	0.09	1.52667	4.08432	0.0010916	0.0321142	At3g12360	uncharacterized protein LOC102591855 isoform X1 [Solanum tuberosum]	-	-	-	-	-	-	-
PGSC0003DMG400003522	9.72667	164.713	4.08187	2.4e-27	5.7e-24	GOLS2	galactinol synthase [Solanum lycopersicum]	Metabolism	Carbohydrate metabolism	ko00052//Galactose metabolism	K18819	-	GO:0016740//transferase activity;GO:0008378//galactosyltransferase activity;GO:0003824//catalytic activity;GO:0035250//UDP-galactosyltransferase activity;GO:0005488//binding;GO:0008194//UDP-glycosyltransferase activity;GO:0043167//ion binding;GO:0016758//transferase activity, transferring hexosyl groups;GO:0016757//transferase activity, transferring glycosyl groups;GO:0043169//cation binding	GO:0071704//organic substance metabolic process;GO:0005996//monosaccharide metabolic process;GO:0044281//small molecule metabolic process;GO:0008152//metabolic process;GO:0044699//single-organism process;GO:0019318//hexose metabolic process;GO:0005975//carbohydrate metabolic process;GO:0044723//single-organism carbohydrate metabolic process;GO:0044238//primary metabolic process;GO:0044710//single…
PGSC0003DMG400001518	2.90333	49.02	4.07759	9.15e-30	2.9e-26	-	uncharacterized protein LOC102595164 isoform X1 [Solanum tuberosum]	-	-	-	-	-	-	-
PGSC0003DMG400008148	0.766667	12.8933	4.07188	8.01e-07	7.49e-05	NFYA7	nuclear transcription factor Y subunit A-7-like [Solanum tuberosum]	Brite Hierarchies	Protein families: genetic information processing	ko03000//Transcription factors	K08064	-	-	-
PGSC0003DMG400014347	0.306667	4.97667	4.02044	0.000329664	0.0122797	--	PAR-1c [Nicotiana tabacum]	-	-	-	-	-	-	-
PGSC0003DMG400003044	40.5733	653.493	4.00957	2.96e-24	4.45e-21	TPM-1	osmotin-like protein OSML13 [Solanum tuberosum]	-	-	-	-	-	-	-
PGSC0003DMG400004259	31.8767	501.827	3.97662	3.71e-14	1.62e-11	TLP1	pathogenesis-related protein R major form [Solanum tuberosum]	-	-	-	-	-	-	-
PGSC0003DMG400013966	0.47	7.33667	3.96439	1.04e-05	0.000688207	MYB113	MYBA1 [Solanum tuberosum]	Brite Hierarchies	Protein families: genetic information processing	ko03000//Transcription factors	K09422	-	GO:0005488//binding	-
PGSC0003DMG400018744	0.646667	10.03	3.95516	8.17e-07	7.6e-05	CYP94A1	cytochrome P450 94A1-like [Solanum tuberosum]	Metabolism	Lipid metabolism	ko00073//Cutin, suberine and wax biosynthesis	K20769	-	-	-
PGSC0003DMG400000110	7.33667	110.973	3.91894	2.4e-29	6.84e-26	WSD1	O-acyltransferase WSD1-like [Solanum tuberosum]	-	-	-	-	-	-	-
PGSC0003DMG400004822	0.206667	3.10333	3.90844	0.000108556	0.00495116	iolG	inositol 2-dehydrogenase/D-chiro-inositol 3-dehydrogenase [Solanum tuberosum]	-	-	-	-	-	GO:0003824//catalytic activity	GO:0044710//single-organism metabolic process;GO:0008152//metabolic process;GO:0044699//single-organism process
TCONS_00037351	1.21667	18.2233	3.90478	1.67e-05	0.00103878	-	uncharacterized protein LOC107027600 [Solanum pennellii]	-	-	-	-	-	-	-
PGSC0003DMG400002161	2.75667	40.5567	3.87894	1.71e-10	3.88e-08	--	uncharacterized LOC101243814 [Solanum lycopersicum]	-	-	-	-	-	-	-
PGSC0003DMG400016102	0.84	12.24	3.86507	1.87e-05	0.0011442	LTP3	non-specific lipid-transfer protein 1-like [Solanum tuberosum]	-	-	-	-	-	-	-
PGSC0003DMG400012118	1.02333	14.0067	3.77477	2.32e-10	5.12e-08	ATHB-7	homeobox-leucine zipper protein ATHB-7-like [Solanum tuberosum]	-	-	-	-	-	-	-
PGSC0003DMG400022131	0.986667	13.2767	3.75019	8.41e-05	0.00401321	--	pre-mRNA polyadenylation factor FIP1-like [Nicotiana sylvestris]	-	-	-	-	-	-	-
PGSC0003DMG400026220	0.443333	5.94667	3.74562	0.0003621	0.0133057	EXLB1	expansin-like B1 [Solanum tuberosum]	-	-	-	-	-	-	-
PGSC0003DMG400000112	15.49	202.943	3.71167	6.07e-27	1.33e-23	WSD1	O-acyltransferase WSD1-like [Solanum tuberosum]	-	-	-	-	-	-	-
PGSC0003DMG400001621	3.44333	45.0533	3.70976	7.63e-19	5.89e-16	--	PI-PLC X-box domain-containing protein DDB_G0293730-like isoform X1 [Solanum tuberosum]	-	-	-	-	-	GO:0042578//phosphoric ester hydrolase activity;GO:0016788//hydrolase activity, acting on ester bonds;GO:0003824//catalytic activity;GO:0016787//hydrolase activity	-
PGSC0003DMG400007831	89.26	1147.16	3.68391	3.26e-20	3.05e-17	LAPA2	leucine aminopeptidase 2, chloroplastic isoform X2 [Solanum tuberosum]	Brite Hierarchies;Metabolism	Metabolism of other amino acids;Global and overview maps;Protein families: metabolism	ko01100//tMetabolic pathways;ko01002//Peptidases;ko00480//Glutathione metabolism	K01255	GO:0043231//intracellular membrane-bounded organelle;GO:0005737//cytoplasm;GO:0043229//intracellular organelle;GO:0044424//intracellular part;GO:0044464//cell part;GO:0044444//cytoplasmic part;GO:0043227//membrane-bounded organelle;GO:0005623//cell;GO:0009536//plastid;GO:0043226//organelle;GO:0005622//intracellular	GO:0003824//catalytic activity;GO:0043169//cation binding;GO:0008237//metallopeptidase activity;GO:0046914//transition metal ion binding;GO:0008233//peptidase activity;GO:0046872//metal ion binding;GO:0043167//ion binding;GO:0070011//peptidase activity, acting on L-amino acid peptides;GO:0016787//hydrolase activity;GO:0005488//binding	GO:0008152//metabolic process;GO:0071704//organic substance metabolic process;GO:0019538//protein metabolic process;GO:0044238//primary metabolic process;GO:0043170//macromolecule metabolic process
PGSC0003DMG402018643	0.0666667	0.85	3.67243	0.000152658	0.00657408	ATR	serine/threonine-protein kinase ATR [Solanum tuberosum]	Brite Hierarchies	Protein families: metabolism;Protein families: genetic information processing	ko03400//DNA repair and recombination proteins;ko01001//Protein kinases	K06640	-	-	-
PGSC0003DMG400010136	0.643333	8.13333	3.66021	6.46e-06	0.000460402	--	cysteine protease inhibitor 9-like [Solanum tuberosum]	-	-	-	-	-	-	-
TCONS_00091339	3	37.8733	3.65815	3.99e-13	1.46e-10	TUB8	induced stolon tip protein, partial [Solanum tuberosum]	-	-	-	-	-	-	-
PGSC0003DMG400004262	41.5933	517.833	3.63806	1.5e-13	5.97e-11	-	pathogenesis-related protein R major form [Solanum tuberosum]	-	-	-	-	-	-	-
PGSC0003DMG400007665	4.04333	50.31	3.63723	1.89e-21	2.11e-18	TKPR1	tetraketide alpha-pyrone reductase 1-like [Solanum tuberosum]	-	-	-	-	-	-	-
PGSC0003DMG400013282	15.7467	195.81	3.63634	9.58e-17	5.53e-14	TDT	tonoplast dicarboxylate transporter [Solanum tuberosum]	-	-	-	-	-	-	-
PGSC0003DMG402018962	2.69	33.4333	3.63561	1.92e-23	2.61e-20	TTS1	beta-amyrin synthase [Solanum tuberosum]	Metabolism	Metabolism of terpenoids and polyketides;Global and overview maps	ko01110//Biosynthesis of secondary metabolites;ko00909//Sesquiterpenoid and triterpenoid biosynthesis	K15813	-	GO:0003824//catalytic activity;GO:0016853//isomerase activity	-
PGSC0003DMG400011792	0.536667	6.51667	3.60204	8.61e-10	1.69e-07	WAK2	wall-associated receptor kinase 2-like [Solanum tuberosum]	-	-	-	-	-	-	-
PGSC0003DMG400031811	0.993333	11.9533	3.58899	6.12e-08	7.91e-06	CSE	caffeoylshikimate esterase [Solanum tuberosum]	Metabolism	Lipid metabolism;Global and overview maps	ko01100//tMetabolic pathways;ko00561//Glycerolipid metabolism	K01054	-	-	-
PGSC0003DMG400008749	146.76	1762.68	3.58624	1.89e-10	4.27e-08	pat2-k4	patatin precursor [Solanum tuberosum]	-	-	-	-	GO:0043226//organelle;GO:0005622//intracellular;GO:0044424//intracellular part;GO:0044464//cell part;GO:0043229//intracellular organelle;GO:0043227//membrane-bounded organelle;GO:0043231//intracellular membrane-bounded organelle;GO:0005623//cell	GO:0003824//catalytic activity	GO:0050896//response to stimulus;GO:0006629//lipid metabolic process;GO:0044238//primary metabolic process;GO:0006950//response to stress;GO:0008152//metabolic process;GO:0071704//organic substance metabolic process;GO:0044699//single-organism process;GO:0044710//single-organism metabolic process
PGSC0003DMG400029158	0.386667	4.62333	3.57977	9.84e-06	0.000660515	SCPL18	serine carboxypeptidase-like 13 [Solanum tuberosum]	Brite Hierarchies	Protein families: metabolism	ko01002//Peptidases	K16296	-	-	-
PGSC0003DMG400010859	0.276667	3.21333	3.53785	2.27e-06	0.000185904	LOX1.5	probable linoleate 9S-lipoxygenase 5 [Solanum tuberosum]	Metabolism	Lipid metabolism	ko00591//Linoleic acid metabolism	K15718	-	GO:0043169//cation binding;GO:0043167//ion binding;GO:0016701//oxidoreductase activity, acting on single donors with incorporation of molecular oxygen;GO:0003824//catalytic activity;GO:0005488//binding;GO:0016491//oxidoreductase activity	GO:0044283//small molecule biosynthetic process;GO:0046394//carboxylic acid biosynthetic process;GO:0044711//single-organism biosynthetic process;GO:0006082//organic acid metabolic process;GO:0006629//lipid metabolic process;GO:0044238//primary metabolic process;GO:0044699//single-organism process;GO:0006631//fatty acid metabolic process;GO:1901576//organic substance biosynthetic process;GO:00160…
PGSC0003DMG400046546	0.136667	1.58667	3.53727	0.00026627	0.0103153	-	uncharacterized protein LOC102592557 [Solanum tuberosum]	-	-	-	-	-	-	-
PGSC0003DMG400008571	0.266667	3.08	3.52982	0.00168486	0.0442753	NTMC2T6.1	C2 domain-containing protein At1g53590-like isoform X1 [Solanum tuberosum]	-	-	-	-	-	-	-
PGSC0003DMG400023490	1.26	14.54	3.52853	6.56e-20	5.76e-17	ABCG34	pleiotropic drug resistance protein 2-like [Solanum tuberosum]	-	-	-	-	-	-	-
PGSC0003DMG400013015	0.703333	8.11	3.52742	1.67e-07	1.88e-05	HLS1	probable N-acetyltransferase HLS1 [Solanum tuberosum]	-	-	-	-	-	GO:0003824//catalytic activity	-
TCONS_00053759	0.763333	8.73333	3.51615	0.000874503	0.0269491	GSPT1	eukaryotic peptide chain release factor GTP-binding subunit ERF3A-like isoform X1 [Solanum tuberosum]	Genetic Information Processing;Brite Hierarchies	Translation;Protein families: genetic information processing	ko03019//Messenger RNA Biogenesis;ko03015//mRNA surveillance pathway;ko03012//Translation factors	K03267	-	-	-
PGSC0003DMG400028819	1.82333	20.8333	3.51424	5.61e-20	5.09e-17	XERICO	probable E3 ubiquitin-protein ligase XERICO [Solanum tuberosum]	Brite Hierarchies	Protein families: genetic information processing	ko04121//Ubiquitin system	K16285	-	-	-
TCONS_00001657	1.82333	20.7333	3.5073	0.000102762	0.00473228	-	multicystatin [Solanum tuberosum]	-	-	-	-	-	-	GO:0044092//negative regulation of molecular function;GO:0031324//negative regulation of cellular metabolic process;GO:0031323//regulation of cellular metabolic process;GO:0065007//biological regulation;GO:0032268//regulation of cellular protein metabolic process;GO:0010466//negative regulation of peptidase activity;GO:0009892//negative regulation of metabolic process;GO:0060255//regulation of ma…
PGSC0003DMG400008978	1.46333	16.5133	3.4963	4.65e-14	2.01e-11	BG	basic 7S globulin-like [Solanum pennellii]	-	-	-	-	-	-	GO:0019538//protein metabolic process;GO:0008152//metabolic process;GO:0043170//macromolecule metabolic process;GO:0071704//organic substance metabolic process;GO:0044238//primary metabolic process
PGSC0003DMG401017090	65.1367	721.657	3.46977	1.9e-08	2.76e-06	pat2-k4	patatin precursor [Solanum tuberosum]	-	-	-	-	GO:0044464//cell part;GO:0005622//intracellular;GO:0043226//organelle;GO:0043231//intracellular membrane-bounded organelle;GO:0005623//cell;GO:0043227//membrane-bounded organelle;GO:0044424//intracellular part;GO:0043229//intracellular organelle	GO:0003824//catalytic activity	GO:0044699//single-organism process;GO:0006629//lipid metabolic process;GO:0008152//metabolic process;GO:0006950//response to stress;GO:0044238//primary metabolic process;GO:0044710//single-organism metabolic process;GO:0050896//response to stimulus;GO:0071704//organic substance metabolic process
PGSC0003DMG400032199	29.6367	324.987	3.45493	1.56e-24	2.55e-21	pod	lignin-forming anionic peroxidase-like [Solanum tuberosum]	Metabolism	Biosynthesis of other secondary metabolites;Global and overview maps	ko01100//tMetabolic pathways;ko01110//Biosynthesis of secondary metabolites;ko00940//Phenylpropanoid biosynthesis	K00430	-	GO:0003824//catalytic activity;GO:0043169//cation binding;GO:0097159//organic cyclic compound binding;GO:0043167//ion binding;GO:0046906//tetrapyrrole binding;GO:1901363//heterocyclic compound binding;GO:0005488//binding	GO:0044710//single-organism metabolic process;GO:0006950//response to stress;GO:0044699//single-organism process;GO:0008152//metabolic process;GO:0050896//response to stimulus
PGSC0003DMG400004547	940.883	10288.9	3.45092	3.76e-30	1.26e-26	PIN2K	proteinase inhibitor II [Solanum tuberosum]	-	-	-	-	-	-	-
PGSC0003DMG400028632	0.543333	5.94	3.45055	9.51e-07	8.66e-05	UGT73C3	UDP-glycosyltransferase 73C3-like [Solanum tuberosum]	Metabolism	Metabolism of terpenoids and polyketides	ko00908//Zeatin biosynthesis	K13496	-	-	-
TCONS_00001707	2.36333	25.0533	3.40611	3.19e-07	3.28e-05	PR1B1	-	Organismal Systems;Environmental Information Processing	Environmental adaptation;Signal transduction	ko04626//Plant-pathogen interaction;ko04075//Plant hormone signal transduction;ko04016//MAPK signaling pathway - plant	K13449	-	-	-
PGSC0003DMG400011226	0.583333	6.15667	3.39976	0.000111456	0.00505921	CCX1	cation/calcium exchanger 1-like [Solanum tuberosum]	Brite Hierarchies	Protein families: signaling and cellular processes	ko02000//Transporters	K13754	-	-	-
PGSC0003DMG400000079	24.5533	256.067	3.38253	1.74e-29	5.24e-26	BAG6	BAG family molecular chaperone regulator 6 [Solanum tuberosum]	-	-	-	-	-	-	-
PGSC0003DMG400012479	1.94667	20.2033	3.37552	0.000196601	0.00807664	NPF6.3	protein NRT1/ PTR FAMILY 6.3-like [Solanum tuberosum]	-	-	-	-	-	-	-
PGSC0003DMG400024764	0.693333	7.08	3.35213	0.000643729	0.0211745	SWEET16	bidirectional sugar transporter SWEET16-like [Solanum tuberosum]	-	-	-	-	-	-	-
PGSC0003DMG400017655	0.24	2.41	3.32793	0.00054947	0.018632	At5g48800	BTB/POZ domain-containing protein At5g48800 isoform X2 [Solanum tuberosum]	-	-	-	-	-	-	-
PGSC0003DMG400022399	9.53	94.96	3.31677	3.33e-24	4.88e-21	MYB39	transcription factor MYB34 [Solanum tuberosum]	Organismal Systems	Environmental adaptation	ko04626//Plant-pathogen interaction	K09422	-	-	-
TCONS_00028136	9.46	92.15	3.28407	1.42e-23	1.98e-20	-	proteinase inhibitor type-2 P303.51 [Solanum tuberosum]	-	-	-	-	-	-	-
TCONS_00020434	0.05	0.476667	3.25298	0.00024955	0.00976701	-	-	-	-	-	-	-	-	-
PGSC0003DMG400026855	46.7467	443.237	3.24514	4.11e-23	5.33e-20	CHN50	chitinase; poly[1,4-beta-(2-acetamido-2-deoxy-D-glucoside)]glucanohydrolase, partial [Solanum tuberosum]	Metabolism;Environmental Information Processing	Global and overview maps;Signal transduction;Carbohydrate metabolism	ko01100//tMetabolic pathways;ko04016//MAPK signaling pathway - plant;ko00520//Amino sugar and nucleotide sugar metabolism	K20547	GO:0005623//cell;GO:0043229//intracellular organelle;GO:0043226//organelle;GO:0044424//intracellular part;GO:0043231//intracellular membrane-bounded organelle;GO:0044464//cell part;GO:0043227//membrane-bounded organelle;GO:0071944//cell periphery;GO:0030312//external encapsulating structure;GO:0005622//intracellular	GO:0016798//hydrolase activity, acting on glycosyl bonds;GO:0016787//hydrolase activity;GO:0097367//carbohydrate derivative binding;GO:0003824//catalytic activity;GO:0005488//binding;GO:0004553//hydrolase activity, hydrolyzing O-glycosyl compounds	GO:1901136//carbohydrate derivative catabolic process;GO:1901575//organic substance catabolic process;GO:0008152//metabolic process;GO:1901135//carbohydrate derivative metabolic process;GO:0006807//nitrogen compound metabolic process;GO:0044036//cell wall macromolecule metabolic process;GO:0009057//macromolecule catabolic process;GO:0071554//cell wall organization or biogenesis;GO:0006026//aminog…
PGSC0003DMG400002801	0.753333	7.10333	3.23714	4.03e-07	4.03e-05	OBF1	uncharacterized protein LOC102578186 [Solanum tuberosum]	-	-	-	-	-	-	-
PGSC0003DMG400010137	37.0533	345.213	3.21981	9.83e-27	2.08e-23	--	cysteine protease inhibitor 1-like [Solanum tuberosum]	-	-	-	-	GO:0043226//organelle;GO:0044464//cell part;GO:0044424//intracellular part;GO:0043229//intracellular organelle;GO:0005622//intracellular;GO:0043231//intracellular membrane-bounded organelle;GO:0005623//cell;GO:0043227//membrane-bounded organelle	GO:0004866//endopeptidase inhibitor activity;GO:0030234//enzyme regulator activity;GO:0030414//peptidase inhibitor activity;GO:0061134//peptidase regulator activity;GO:0061135//endopeptidase regulator activity;GO:0004857//enzyme inhibitor activity;GO:0098772//molecular function regulator	GO:0051346//negative regulation of hydrolase activity;GO:0065007//biological regulation;GO:0043086//negative regulation of catalytic activity;GO:0009892//negative regulation of metabolic process;GO:0031324//negative regulation of cellular metabolic process;GO:0032269//negative regulation of cellular protein metabolic process;GO:0032268//regulation of cellular protein metabolic process;GO:0050794/…
PGSC0003DMG400005401	0.893333	8.31	3.21758	0.000623657	0.0206092	--	sigma factor binding protein 2, chloroplastic-like [Solanum tuberosum]	-	-	-	-	-	-	-
PGSC0003DMG400010401	0.953333	8.82	3.20973	2e-10	4.5e-08	HAT22	homeobox-leucine zipper protein HAT22-like [Solanum tuberosum]	Brite Hierarchies	Protein families: genetic information processing	ko03000//Transcription factors	K09338	-	-	GO:0008152//metabolic process;GO:0010467//gene expression;GO:0009058//biosynthetic process;GO:0071704//organic substance metabolic process;GO:0009059//macromolecule biosynthetic process;GO:1901576//organic substance biosynthetic process;GO:0034645//cellular macromolecule biosynthetic process;GO:0043170//macromolecule metabolic process;GO:0044249//cellular biosynthetic process;GO:0044237//cellular…
PGSC0003DMG400011949	7.54	69.4	3.2023	7.52e-14	3.13e-11	LE16	non-specific lipid-transfer protein 2-like [Solanum tuberosum]	-	-	-	-	-	-	-
PGSC0003DMG400024860	1.16667	10.7	3.19715	3.54e-08	4.83e-06	At1g21400	2-oxoisovalerate dehydrogenase subunit alpha 1, mitochondrial-like isoform X1 [Solanum tuberosum]	Metabolism	Amino acid metabolism;Carbohydrate metabolism;Global and overview maps	ko01100//tMetabolic pathways;ko01110//Biosynthesis of secondary metabolites;ko00280//Valine, leucine and isoleucine degradation;ko00640//Propanoate metabolism	K00166	-	-	-
PGSC0003DMG400005725	0.513333	4.67333	3.18648	0.00053301	0.0182016	BEE3	transcription factor BEE 3 [Solanum pennellii]	-	-	-	-	-	-	-
PGSC0003DMG400021563	0.693333	6.29667	3.18297	1.45e-05	0.000919426	SYT3	synaptotagmin-3-like isoform X1 [Solanum tuberosum]	-	-	-	-	-	-	-
PGSC0003DMG400022304	1.15	10.4233	3.18011	1.31e-05	0.000843389	--	uncharacterized protein LOC102602141 isoform X1 [Solanum tuberosum]	-	-	-	-	-	-	-
PGSC0003DMG400028144	0.806667	7.26	3.16993	2.12e-07	2.31e-05	NFYA10	nuclear transcription factor Y subunit A-10-like isoform X1 [Solanum tuberosum]	Brite Hierarchies	Protein families: genetic information processing	ko03000//Transcription factors	K08064	-	-	-
PGSC0003DMG400021416	0.35	3.14333	3.16687	5.51e-05	0.00283672	-	uncharacterized protein LOC102592988 [Solanum tuberosum]	-	-	-	-	-	-	-
PGSC0003DMG400019294	2.6	23.17	3.15567	5.4e-13	1.92e-10	NAC072	NAC domain-containing protein 72-like [Solanum pennellii]	-	-	-	-	-	-	GO:0009058//biosynthetic process;GO:0009059//macromolecule biosynthetic process;GO:0009987//cellular process;GO:0034645//cellular macromolecule biosynthetic process;GO:0008152//metabolic process;GO:0010467//gene expression;GO:0044260//cellular macromolecule metabolic process;GO:0071704//organic substance metabolic process;GO:1901576//organic substance biosynthetic process;GO:0044249//cellular bio…
PGSC0003DMG400006622	1.52	13.4667	3.14725	1.58e-12	5.17e-10	PLC2	phosphoinositide phospholipase C 2-like [Solanum tuberosum]	Brite Hierarchies;Metabolism;Environmental Information Processing	Signal transduction;Protein families: genetic information processing;Carbohydrate metabolism;Global and overview maps	ko01100//tMetabolic pathways;ko04131//Membrane trafficking;ko04070//Phosphatidylinositol signaling system;ko00562//Inositol phosphate metabolism	K05857	-	GO:0003824//catalytic activity;GO:0042578//phosphoric ester hydrolase activity;GO:0016787//hydrolase activity;GO:0016788//hydrolase activity, acting on ester bonds;GO:0060089//molecular transducer activity	GO:0044699//single-organism process;GO:0006629//lipid metabolic process;GO:0023052//signaling;GO:0071704//organic substance metabolic process;GO:0050789//regulation of biological process;GO:0044710//single-organism metabolic process;GO:0065007//biological regulation;GO:0050794//regulation of cellular process;GO:0007165//signal transduction;GO:0044763//single-organism cellular process;GO:0009987//…
PGSC0003DMG400037480	3.41333	30.2267	3.14657	2.32e-08	3.3e-06	CHIT1	chitotriosidase-1-like [Solanum tuberosum]	Metabolism	Carbohydrate metabolism;Global and overview maps	ko01100//tMetabolic pathways;ko00520//Amino sugar and nucleotide sugar metabolism	K01183	-	-	-
PGSC0003DMG400024547	0.676667	5.96667	3.14041	0.000274784	0.0105735	DGK1	diacylglycerol kinase 1-like [Solanum tuberosum]	Metabolism;Environmental Information Processing	Signal transduction;Lipid metabolism;Global and overview maps	ko01100//tMetabolic pathways;ko01110//Biosynthesis of secondary metabolites;ko00564//Glycerophospholipid metabolism;ko00561//Glycerolipid metabolism;ko04070//Phosphatidylinositol signaling system	K00901	-	-	-
PGSC0003DMG400017842	2.03667	17.9333	3.13836	5.89e-07	5.63e-05	DFR	tetraketide alpha-pyrone reductase 1-like [Solanum tuberosum]	-	-	-	-	-	-	-
PGSC0003DMG400012987	100.743	886.723	3.1378	6.1e-18	4.25e-15	TD	threonine dehydratase biosynthetic [Solanum tuberosum]	Metabolism	Global and overview maps;Amino acid metabolism	ko01100//tMetabolic pathways;ko01110//Biosynthesis of secondary metabolites;ko01200//Carbon metabolism;ko01230//Biosynthesis of amino acids;ko00260//Glycine, serine and threonine metabolism;ko00290//Valine, leucine and isoleucine biosynthesis	K01754	GO:0043227//membrane-bounded organelle;GO:0044444//cytoplasmic part;GO:0043229//intracellular organelle;GO:0009536//plastid;GO:0043226//organelle;GO:0044464//cell part;GO:0005737//cytoplasm;GO:0005623//cell;GO:0043231//intracellular membrane-bounded organelle;GO:0044424//intracellular part;GO:0005622//intracellular	GO:0003824//catalytic activity;GO:0016840//carbon-nitrogen lyase activity;GO:0016829//lyase activity;GO:0016841//ammonia-lyase activity	GO:0044283//small molecule biosynthetic process;GO:0006520//cellular amino acid metabolic process;GO:0043436//oxoacid metabolic process;GO:0016053//organic acid biosynthetic process;GO:0009987//cellular process;GO:1901576//organic substance biosynthetic process;GO:0044710//single-organism metabolic process;GO:0008652//cellular amino acid biosynthetic process;GO:0006807//nitrogen compound metaboli…
PGSC0003DMG402011095	1.58333	13.7167	3.11489	8.39e-07	7.78e-05	At5g58770	dehydrodolichyl diphosphate synthase 2-like [Solanum tuberosum]	Metabolism	Metabolism of terpenoids and polyketides;Global and overview maps	ko01110//Biosynthesis of secondary metabolites;ko00900//Terpenoid backbone biosynthesis	K11778	-	-	-
PGSC0003DMG400027035	0.68	5.81667	3.09659	4.55e-05	0.00242337	BPA1	binding partner of ACD11 1-like [Solanum tuberosum]	-	-	-	-	-	-	-
PGSC0003DMG400003040	11.3433	96.65	3.09093	3.2e-15	1.52e-12	TPM-1	osmotin-like protein OSML13 [Solanum tuberosum]	-	-	-	-	-	-	-
PGSC0003DMG400007875	0.756667	6.41	3.08259	0.0015845	0.0422406	--	uncharacterized LOC101253060 [Solanum lycopersicum]	-	-	-	-	-	-	-
PGSC0003DMG400010140	11.92	99.4367	3.06039	2.6e-19	2.22e-16	-	miraculin-like [Solanum tuberosum]	-	-	-	-	-	-	-
PGSC0003DMG401024842	2.68667	22.2933	3.05272	0.000452623	0.015984	--	pathogen-related protein-like [Solanum tuberosum]	-	-	-	-	-	-	-
PGSC0003DMG400021784	0.553333	4.42	2.99783	0.000461095	0.016233	UGT85A24	7-deoxyloganetin glucosyltransferase-like [Solanum tuberosum]	Metabolism	Global and overview maps	ko01100//tMetabolic pathways;ko01110//Biosynthesis of secondary metabolites	K21374	-	GO:0016757//transferase activity, transferring glycosyl groups;GO:0016740//transferase activity;GO:0003824//catalytic activity	-
PGSC0003DMG400019535	1.95333	15.51	2.98919	8.11e-09	1.27e-06	MYB306	myb-related protein 306 [Solanum tuberosum]	Organismal Systems	Environmental adaptation	ko04626//Plant-pathogen interaction	K09422	-	-	-
PGSC0003DMG400034369	5.92	46.5567	2.97532	5.92e-16	3.19e-13	--	uncharacterized protein LOC102591696 [Solanum tuberosum]	-	-	-	-	-	-	-
PGSC0003DMG400003257	0.733333	5.74667	2.97018	0.000151936	0.00656896	CYP716B1	beta-amyrin 28-oxidase-like [Solanum tuberosum]	-	-	-	-	-	-	-
PGSC0003DMG400020809	0.83	6.46333	2.9611	5.45e-07	5.25e-05	CYP71D11	cytochrome P450 71D11-like [Solanum tuberosum]	Metabolism	Global and overview maps	ko01100//tMetabolic pathways	K00512	-	-	-
PGSC0003DMG400002027	2.89333	22.29	2.94559	1.52e-07	1.74e-05	PR1B1	pathogenesis-related protein 1b precursor [Solanum tuberosum]	Environmental Information Processing;Organismal Systems	Environmental adaptation;Signal transduction	ko04626//Plant-pathogen interaction;ko04075//Plant hormone signal transduction;ko04016//MAPK signaling pathway - plant	K13449	-	-	GO:0050896//response to stimulus;GO:0001906//cell killing;GO:0006950//response to stress;GO:0009607//response to biotic stimulus;GO:0009605//response to external stimulus;GO:0009620//response to fungus;GO:0051704//multi-organism process;GO:0043207//response to external biotic stimulus;GO:0051707//response to other organism
PGSC0003DMG400002028	2.89333	22.29	2.94559	1.52e-07	1.74e-05	PR1B1	pathogenesis-related protein 1b precursor [Solanum tuberosum]	Environmental Information Processing;Organismal Systems	Signal transduction;Environmental adaptation	ko04626//Plant-pathogen interaction;ko04075//Plant hormone signal transduction;ko04016//MAPK signaling pathway - plant	K13449	-	-	GO:0009605//response to external stimulus;GO:0051704//multi-organism process;GO:0051707//response to other organism;GO:0009607//response to biotic stimulus;GO:0009620//response to fungus;GO:0001906//cell killing;GO:0050896//response to stimulus;GO:0043207//response to external biotic stimulus;GO:0006950//response to stress
PGSC0003DMG400002029	2.89333	22.29	2.94559	1.52e-07	1.74e-05	PR1B1	pathogenesis-related protein 1b precursor [Solanum tuberosum]	Environmental Information Processing;Organismal Systems	Environmental adaptation;Signal transduction	ko04626//Plant-pathogen interaction;ko04075//Plant hormone signal transduction;ko04016//MAPK signaling pathway - plant	K13449	-	-	GO:0009607//response to biotic stimulus;GO:0051707//response to other organism;GO:0009620//response to fungus;GO:0001906//cell killing;GO:0009605//response to external stimulus;GO:0050896//response to stimulus;GO:0051704//multi-organism process;GO:0006950//response to stress;GO:0043207//response to external biotic stimulus
PGSC0003DMG400006155	0.93	7.16	2.94466	0.000224719	0.00897981	WRKY1	WRKY transcription factor 1-like isoform X2 [Solanum tuberosum]	Organismal Systems	Environmental adaptation	ko04626//Plant-pathogen interaction	K18834	-	-	-
PGSC0003DMG400003367	2.30333	17.6033	2.93405	3.15e-06	0.000248764	--	uncharacterized protein LOC107063386 [Solanum tuberosum]	-	-	-	-	-	-	-
PGSC0003DMG400011868	4.13667	31.5333	2.93034	1.08e-09	2.02e-07	At3g08860	alanine--glyoxylate aminotransferase 2 homolog 2, mitochondrial [Solanum tuberosum]	Metabolism	Amino acid metabolism;Global and overview maps	ko01100//tMetabolic pathways;ko01110//Biosynthesis of secondary metabolites;ko00270//Cysteine and methionine metabolism;ko00280//Valine, leucine and isoleucine degradation;ko00260//Glycine, serine and threonine metabolism;ko00250//Alanine, aspartate and glutamate metabolism	K00827	-	GO:0043168//anion binding;GO:0005488//binding;GO:0016769//transferase activity, transferring nitrogenous groups;GO:0016740//transferase activity;GO:0003824//catalytic activity;GO:0043167//ion binding	-
PGSC0003DMG400030891	5.76667	43.9467	2.92994	3.41e-12	1.08e-09	RFS6	probable galactinol--sucrose galactosyltransferase 6 [Solanum tuberosum]	Metabolism	Carbohydrate metabolism	ko00052//Galactose metabolism	K06617	-	GO:0016740//transferase activity;GO:0016758//transferase activity, transferring hexosyl groups;GO:0003824//catalytic activity;GO:0016757//transferase activity, transferring glycosyl groups;GO:0008378//galactosyltransferase activity	GO:0044238//primary metabolic process;GO:0008152//metabolic process
PGSC0003DMG400000066	4.29667	32.6567	2.92609	2.06e-09	3.67e-07	LEA14-A	desiccation protectant protein Lea14 homolog [Solanum tuberosum]	-	-	-	-	-	-	-
TCONS_00091337	0.776667	5.83	2.90813	2.07e-06	0.000171706	TUB8	-	-	-	-	-	-	-	-
PGSC0003DMG400005950	15.5	116.15	2.90565	4.46e-12	1.39e-09	CYS-PIN	multicystatin [Solanum tuberosum]	-	-	-	-	-	GO:0098772//molecular function regulator;GO:0030234//enzyme regulator activity;GO:0004857//enzyme inhibitor activity	GO:0065009//regulation of molecular function;GO:0019222//regulation of metabolic process;GO:0060255//regulation of macromolecule metabolic process;GO:0052547//regulation of peptidase activity;GO:0044092//negative regulation of molecular function;GO:0009892//negative regulation of metabolic process;GO:0050789//regulation of biological process;GO:0051336//regulation of hydrolase activity;GO:0080090…
PGSC0003DMG400016458	0.453333	3.38	2.89838	0.000306057	0.0115511	DTX1	protein DETOXIFICATION 40-like isoform X2 [Solanum tuberosum]	-	-	-	-	-	-	-
PGSC0003DMG400011640	2.22333	16.4933	2.89109	2.17e-08	3.13e-06	PER52	peroxidase P7-like [Solanum tuberosum]	Metabolism	Global and overview maps;Biosynthesis of other secondary metabolites	ko01100//tMetabolic pathways;ko01110//Biosynthesis of secondary metabolites;ko00940//Phenylpropanoid biosynthesis	K00430	-	-	-
PGSC0003DMG400021726	0.706667	5.24	2.89047	0.000510621	0.0175757	--	phosphosulfolactate synthase-related protein [Solanum lycopersicum]	-	-	-	-	-	-	GO:0009408//response to heat;GO:0010468//regulation of gene expression;GO:0008152//metabolic process;GO:0009416//response to light stimulus;GO:0000302//response to reactive oxygen species;GO:0009628//response to abiotic stimulus;GO:0019222//regulation of metabolic process;GO:0006979//response to oxidative stress;GO:0050896//response to stimulus;GO:0006950//response to stress;GO:0019538//protein m…
PGSC0003DMG400001181	5.75333	42.5133	2.88545	2.75e-16	1.51e-13	At2g23790	calcium uniporter protein 2, mitochondrial [Solanum tuberosum]	-	-	-	-	-	-	-
PGSC0003DMG400022217	41.0267	302.573	2.88265	6.47e-18	4.3e-15	RIDA	reactive Intermediate Deaminase A, chloroplastic-like [Solanum tuberosum]	-	-	-	-	-	GO:0003824//catalytic activity	-
PGSC0003DMG400012547	0.726667	5.29333	2.86481	0.000176146	0.00740681	ABCG11	ABC transporter G family member 11-like [Solanum tuberosum]	-	-	-	-	-	-	-
PGSC0003DMG400031042	1.88333	13.54	2.84587	0.000194359	0.00801332	GAD1	glutamate decarboxylase [Solanum tuberosum]	Metabolism	Metabolism of other amino acids;Global and overview maps;Carbohydrate metabolism;Amino acid metabolism	ko01100//tMetabolic pathways;ko01110//Biosynthesis of secondary metabolites;ko00410//beta-Alanine metabolism;ko00250//Alanine, aspartate and glutamate metabolism;ko00650//Butanoate metabolism;ko00430//Taurine and hypotaurine metabolism	K01580	-	-	-
PGSC0003DMG400032821	2.51	17.71	2.8188	5.39e-13	1.92e-10	WSD1	O-acyltransferase WSD1-like [Solanum tuberosum]	-	-	-	-	-	-	-
PGSC0003DMG400008011	5.57667	38.9767	2.80514	1.94e-15	9.53e-13	ABF2	ABRE binding factor isoform X1 [Solanum tuberosum]	Environmental Information Processing	Signal transduction	ko04075//Plant hormone signal transduction	K14432	-	GO:1901363//heterocyclic compound binding;GO:0097159//organic cyclic compound binding;GO:0003676//nucleic acid binding;GO:0003677//DNA binding;GO:0005488//binding	GO:0006970//response to osmotic stress;GO:0010468//regulation of gene expression;GO:0051716//cellular response to stimulus;GO:0010033//response to organic substance;GO:0006950//response to stress;GO:0009725//response to hormone;GO:0065007//biological regulation;GO:0009987//cellular process;GO:0070887//cellular response to chemical stimulus;GO:0032870//cellular response to hormone stimulus;GO:0071…
PGSC0003DMG400022058	7.07	49.13	2.79682	6.63e-14	2.81e-11	BHLH130	transcription factor bHLH122-like [Solanum tuberosum]	-	-	-	-	-	-	-
TCONS_00068648	32.9933	228.773	2.79367	2.63e-17	1.65e-14	-	uncharacterized protein LOC102604341 [Solanum tuberosum]	-	-	-	-	-	-	-
PGSC0003DMG400009981	6.66	46.0667	2.79013	2.12e-19	1.83e-16	SBE1	1,4-alpha-glucan-branching enzyme [Solanum tuberosum]	Brite Hierarchies;Metabolism	Carbohydrate metabolism;Protein families: signaling and cellular processes;Global and overview maps	ko01100//tMetabolic pathways;ko01110//Biosynthesis of secondary metabolites;ko04147//Exosome;ko00500//Starch and sucrose metabolism	K00700	-	-	-
PGSC0003DMG400011639	3.14	21.6467	2.78531	2.41e-11	6.61e-09	slc38a2	sodium-coupled neutral amino acid transporter 2 [Solanum tuberosum]	-	-	-	-	GO:0044425//membrane part;GO:0031224//intrinsic component of membrane;GO:0016020//membrane	-	-
PGSC0003DMG400000513	2.80333	19.2267	2.77789	2.11e-14	9.35e-12	RFS	probable galactinol--sucrose galactosyltransferase 5 [Solanum tuberosum]	Metabolism	Carbohydrate metabolism	ko00052//Galactose metabolism	K06617	-	-	-
PGSC0003DMG400017281	3.65333	24.96	2.77233	7.98e-14	3.3e-11	CYP72A15	cytochrome P450 CYP72A219-like [Solanum tuberosum]	-	-	-	-	-	-	-
PGSC0003DMG400006913	0.69	4.68	2.76184	0.000486591	0.0169219	NRT2.7	high affinity nitrate transporter 2.7 [Solanum tuberosum]	Metabolism	Energy metabolism	ko00910//Nitrogen metabolism	K02575	-	-	-
PGSC0003DMG400025407	0.7	4.7	2.74723	8.24e-05	0.00395435	Os08g0536000	pyruvate dehydrogenase E1 component subunit beta-1, mitochondrial-like isoform X2 [Solanum tuberosum]	Metabolism	Global and overview maps;Carbohydrate metabolism	ko01100//tMetabolic pathways;ko01110//Biosynthesis of secondary metabolites;ko01200//Carbon metabolism;ko00010//Glycolysis / Gluconeogenesis;ko00620//Pyruvate metabolism;ko00020//Citrate cycle (TCA cycle)	K00162	-	-	-
PGSC0003DMG400018004	2.21	14.7533	2.73892	2.72e-15	1.31e-12	Os01g0583100	probable protein phosphatase 2C 50 isoform X2 [Solanum tuberosum]	Environmental Information Processing	Signal transduction	ko04075//Plant hormone signal transduction;ko04016//MAPK signaling pathway - plant	K14497	-	-	-
PGSC0003DMG400001528	16.1267	107.65	2.73883	3.43e-11	9.23e-09	CHI3	acidic endochitinase pcht28 precursor [Solanum tuberosum]	Environmental Information Processing;Metabolism	Global and overview maps;Carbohydrate metabolism;Signal transduction	ko01100//tMetabolic pathways;ko04016//MAPK signaling pathway - plant;ko00520//Amino sugar and nucleotide sugar metabolism	K20547	GO:0044421//extracellular region part;GO:0005576//extracellular region	GO:0016798//hydrolase activity, acting on glycosyl bonds;GO:0004553//hydrolase activity, hydrolyzing O-glycosyl compounds;GO:0003824//catalytic activity;GO:0016787//hydrolase activity	GO:0044238//primary metabolic process;GO:0044036//cell wall macromolecule metabolic process;GO:0008152//metabolic process;GO:0006807//nitrogen compound metabolic process;GO:0009987//cellular process;GO:0071704//organic substance metabolic process;GO:0009056//catabolic process;GO:0071554//cell wall organization or biogenesis;GO:0009057//macromolecule catabolic process;GO:1901135//carbohydrate deri…
PGSC0003DMG400014055	1.82667	12.17	2.73604	1.41e-06	0.000122941	GSVIVT00023967001	peroxidase P7-like [Solanum tuberosum]	Metabolism	Biosynthesis of other secondary metabolites;Global and overview maps	ko01100//tMetabolic pathways;ko01110//Biosynthesis of secondary metabolites;ko00940//Phenylpropanoid biosynthesis	K00430	-	-	-
TCONS_00036063	0.983333	6.52333	2.72986	2.98e-10	6.43e-08	-	protein DETOXIFICATION 44, chloroplastic isoform X1 [Nicotiana attenuata]	-	-	-	-	-	-	-
PGSC0003DMG400035878	3.99667	26.4833	2.72822	1.09e-06	9.73e-05	FAD2-1	delta(12)-fatty-acid desaturase FAD2-like [Solanum pennellii]	-	-	-	-	-	GO:0016491//oxidoreductase activity;GO:0003824//catalytic activity;GO:0016705//oxidoreductase activity, acting on paired donors, with incorporation or reduction of molecular oxygen	GO:0008152//metabolic process;GO:0044699//single-organism process;GO:0044710//single-organism metabolic process
PGSC0003DMG400029920	4.46667	29.38	2.71756	1.09e-09	2.04e-07	--	protein SRC2-like [Solanum tuberosum]	-	-	-	-	-	-	-
PGSC0003DMG400022747	9.35333	61.4267	2.71531	5.56e-14	2.37e-11	SGR	protein STAY-GREEN, chloroplastic-like [Solanum tuberosum]	Metabolism	Global and overview maps;Metabolism of cofactors and vitamins	ko01110//Biosynthesis of secondary metabolites;ko00860//Porphyrin and chlorophyll metabolism	K22013	-	-	-
PGSC0003DMG400015342	17.4433	114.403	2.71338	2.11e-17	1.34e-14	NAC072	jasmonic acid 2 [Solanum tuberosum]	-	-	-	-	-	-	GO:0009058//biosynthetic process;GO:0009987//cellular process;GO:0044260//cellular macromolecule metabolic process;GO:1901576//organic substance biosynthetic process;GO:0043170//macromolecule metabolic process;GO:0071704//organic substance metabolic process;GO:0008152//metabolic process;GO:0044237//cellular metabolic process;GO:0009059//macromolecule biosynthetic process;GO:0034645//cellular macr…
PGSC0003DMG402000111	5.48	35.6867	2.70314	8.04e-08	1.02e-05	WSD1	O-acyltransferase WSD1-like [Solanum tuberosum]	-	-	-	-	-	-	-
PGSC0003DMG400028315	2.55333	16.5367	2.69521	3.43e-08	4.69e-06	AFP2	ninja-family protein AFP3 [Solanum tuberosum]	-	-	-	-	-	-	-
PGSC0003DMG400013546	8.27333	53.1267	2.6829	1.41e-16	7.87e-14	SUS4	sucrose synthase 2 isoform X1 [Solanum tuberosum]	Metabolism	Global and overview maps;Carbohydrate metabolism	ko01100//tMetabolic pathways;ko00500//Starch and sucrose metabolism	K00695	-	GO:0016757//transferase activity, transferring glycosyl groups;GO:0016758//transferase activity, transferring hexosyl groups;GO:0003824//catalytic activity;GO:0016740//transferase activity;GO:0046527//glucosyltransferase activity;GO:0035251//UDP-glucosyltransferase activity;GO:0008194//UDP-glycosyltransferase activity	GO:0008152//metabolic process
PGSC0003DMG400016143	2.77667	17.7267	2.6745	1.36e-11	3.86e-09	DTX1	protein DETOXIFICATION 27-like [Solanum tuberosum]	-	-	-	-	GO:0016020//membrane;GO:0031224//intrinsic component of membrane;GO:0044425//membrane part	GO:0022857//transmembrane transporter activity;GO:0022804//active transmembrane transporter activity;GO:0015291//secondary active transmembrane transporter activity;GO:0005215//transporter activity	GO:0009987//cellular process;GO:0044699//single-organism process;GO:0044763//single-organism cellular process
PGSC0003DMG400028021	1.73333	11.05	2.67243	5.71e-05	0.00291823	ZSD1	secoisolariciresinol dehydrogenase-like [Solanum tuberosum]	-	-	-	-	-	-	-
PGSC0003DMG400030731	2.40333	15.25	2.6657	0.00135921	0.037786	-	metallocarboxypeptidase inhibitor-like [Solanum tuberosum]	-	-	-	-	-	-	-
TCONS_00033335	1.43	9.01	2.65551	1.21e-08	1.83e-06	-	uncharacterized protein LOC102604631 isoform X1 [Solanum tuberosum]	-	-	-	-	-	-	-
PGSC0003DMG400036004	19.65	123.123	2.6475	1.86e-18	1.38e-15	FAD2-2	delta(12)-fatty-acid desaturase FAD2-like [Solanum pennellii]	-	-	-	-	-	GO:0016705//oxidoreductase activity, acting on paired donors, with incorporation or reduction of molecular oxygen;GO:0016491//oxidoreductase activity;GO:0003824//catalytic activity	GO:0044710//single-organism metabolic process;GO:0008152//metabolic process;GO:0044699//single-organism process
PGSC0003DMG400012239	6.33667	39.6833	2.64674	2.06e-13	7.91e-11	MGL	methionine gamma-lyase-like [Solanum tuberosum]	Metabolism	Amino acid metabolism;Metabolism of other amino acids	ko00270//Cysteine and methionine metabolism;ko00450//Selenocompound metabolism	K01761	-	-	-
PGSC0003DMG401014160	15.3767	95.02	2.62749	1.31e-18	9.83e-16	CER3	protein ECERIFERUM 3-like isoform X2 [Solanum tuberosum]	-	-	-	-	-	-	-
PGSC0003DMG400013307	51.32	316.583	2.62499	7.27e-19	5.68e-16	PCS1	aspartic proteinase PCS1-like [Solanum tuberosum]	-	-	-	-	-	-	-
PGSC0003DMG401017804	2.49333	15.32	2.61927	5.85e-11	1.48e-08	AFP3	ninja-family protein AFP3-like [Solanum pennellii]	-	-	-	-	-	-	-
PGSC0003DMG400002824	1.27	7.77667	2.61432	0.000235645	0.00931857	NAC029	NAC transcription factor 29-like [Solanum tuberosum]	-	-	-	-	-	-	-
PGSC0003DMG400027453	5.41333	33.07	2.61093	1.59e-11	4.45e-09	--	intracellular ribonuclease LX-like [Solanum tuberosum]	-	-	-	-	-	-	-
TCONS_00091050	1.3	7.91	2.60517	9.75e-06	0.000655974	GA20OX1	gibberellin 20 oxidase 1 [Solanum tuberosum]	Metabolism	Global and overview maps;Metabolism of terpenoids and polyketides	ko01100//tMetabolic pathways;ko01110//Biosynthesis of secondary metabolites;ko00904//Diterpenoid biosynthesis	K05282	-	GO:0003824//catalytic activity;GO:0043169//cation binding;GO:0016705//oxidoreductase activity, acting on paired donors, with incorporation or reduction of molecular oxygen;GO:0043167//ion binding;GO:0005488//binding;GO:0016491//oxidoreductase activity	GO:0008152//metabolic process;GO:0044710//single-organism metabolic process;GO:0044699//single-organism process
PGSC0003DMG400002586	4.38333	26.4667	2.59408	1.06e-09	2e-07	--	protein YLS9 [Solanum tuberosum]	-	-	-	-	-	-	-
PGSC0003DMG400022260	7.47333	44.9467	2.58839	1.01e-13	4.05e-11	At1g55760	BTB/POZ domain-containing protein At1g55760 [Solanum tuberosum]	Brite Hierarchies	Protein families: genetic information processing	ko04121//Ubiquitin system	K10523	-	-	GO:0009987//cellular process;GO:0043170//macromolecule metabolic process;GO:0036211//protein modification process;GO:0071704//organic substance metabolic process;GO:0043412//macromolecule modification;GO:0006464//cellular protein modification process;GO:0032446//protein modification by small protein conjugation;GO:0044260//cellular macromolecule metabolic process;GO:0019538//protein metabolic pro…
PGSC0003DMG400001550	2.09333	12.5633	2.58535	0.000696409	0.0226078	STH-2	pathogenesis-related protein STH-2 [Solanum tuberosum]	-	-	-	-	-	-	GO:0050896//response to stimulus
PGSC0003DMG402026153	0.596667	3.57	2.58093	0.000112593	0.00510568	At4g03230	uncharacterized protein LOC102587338 [Solanum tuberosum]	-	-	-	-	-	-	-
PGSC0003DMG400030918	2.70333	16.17	2.58051	3.78e-08	5.12e-06	At2g25060	blue copper protein-like [Solanum tuberosum]	-	-	-	-	-	-	-
TCONS_00014425	3.71333	22.16	2.57717	4.53e-17	2.78e-14	-	uncharacterized protein LOC107059660 [Solanum tuberosum]	Brite Hierarchies;Genetic Information Processing	Replication and repair;Protein families: genetic information processing	ko03400//DNA repair and recombination proteins;ko03000//Transcription factors;ko03440//Homologous recombination;ko03420//Nucleotide excision repair;ko03430//Mismatch repair;ko03032//DNA replication proteins;ko03030//DNA replication	K07466	-	-	-
PGSC0003DMG400027703	3.17667	18.73	2.55977	4.74e-10	9.8e-08	RER3	protein RETICULATA-RELATED 3, chloroplastic-like [Solanum tuberosum]	-	-	-	-	-	-	-
PGSC0003DMG400029396	3.78667	22.2667	2.55589	9.39e-13	3.21e-10	NPF1.2	protein NRT1/ PTR FAMILY 1.2 isoform X1 [Solanum tuberosum]	-	-	-	-	-	-	-
PGSC0003DMG402001531	1.54667	9.08667	2.55459	0.000818132	0.0255988	CHI14	basic endochitinase-like [Solanum tuberosum]	Metabolism	Global and overview maps;Carbohydrate metabolism	ko01100//tMetabolic pathways;ko00520//Amino sugar and nucleotide sugar metabolism	K01183	GO:0005576//extracellular region;GO:0044421//extracellular region part	GO:0016798//hydrolase activity, acting on glycosyl bonds;GO:0003824//catalytic activity;GO:0004553//hydrolase activity, hydrolyzing O-glycosyl compounds;GO:0016787//hydrolase activity	GO:1901565//organonitrogen compound catabolic process;GO:1901135//carbohydrate derivative metabolic process;GO:0006950//response to stress;GO:0044036//cell wall macromolecule metabolic process;GO:0071704//organic substance metabolic process;GO:1901575//organic substance catabolic process;GO:0006026//aminoglycan catabolic process;GO:0050896//response to stimulus;GO:0006807//nitrogen compound metab…
PGSC0003DMG400014442	1.22667	7.20333	2.55392	9.18e-06	0.00062334	CYP84A1	cytochrome P450 CYP736A12-like [Solanum tuberosum]	-	-	-	-	-	-	-
PGSC0003DMG400016812	45.46	264.713	2.54176	1.13e-15	5.69e-13	RAP2-3	ethylene-responsive transcription factor RAP2-3 [Solanum tuberosum]	-	-	-	-	GO:0044424//intracellular part;GO:0043229//intracellular organelle;GO:0016020//membrane;GO:0043231//intracellular membrane-bounded organelle;GO:0005623//cell;GO:0043226//organelle;GO:0044464//cell part;GO:0043227//membrane-bounded organelle;GO:0005622//intracellular	GO:0001071//nucleic acid binding transcription factor activity	GO:0016265//death;GO:0051716//cellular response to stimulus;GO:0009987//cellular process;GO:0000160//phosphorelay signal transduction system;GO:0010556//regulation of macromolecule biosynthetic process;GO:0007154//cell communication;GO:0031323//regulation of cellular metabolic process;GO:0050896//response to stimulus;GO:0007165//signal transduction;GO:0044700//single organism signaling;GO:0031326…
PGSC0003DMG400011250	3.96	22.6267	2.51445	1.15e-10	2.73e-08	MYB39	transcription factor MYB3 [Solanum tuberosum]	Organismal Systems	Environmental adaptation	ko04626//Plant-pathogen interaction	K09422	-	-	-
PGSC0003DMG400003643	0.59	3.31667	2.49095	0.00026145	0.0101493	OPT7	oligopeptide transporter 7-like [Solanum tuberosum]	-	-	-	-	-	-	-
PGSC0003DMG400011954	2.31	12.9733	2.48958	0.00144938	0.0395432	LTP1	non-specific lipid-transfer protein 1 [Solanum tuberosum]	-	-	-	-	-	GO:0005488//binding	GO:0044699//single-organism process;GO:0051234//establishment of localization;GO:1902578//single-organism localization;GO:0006810//transport;GO:0044765//single-organism transport;GO:0051179//localization
PGSC0003DMG400017763	0.613333	3.38667	2.46512	0.000324668	0.0121253	SAPK2	serine/threonine-protein kinase SAPK1-like [Solanum tuberosum]	Brite Hierarchies;Environmental Information Processing	Protein families: metabolism;Signal transduction	ko04075//Plant hormone signal transduction;ko04016//MAPK signaling pathway - plant;ko01001//Protein kinases	K14498	GO:0005622//intracellular;GO:0044464//cell part;GO:0043226//organelle;GO:0005623//cell;GO:0043227//membrane-bounded organelle;GO:0043231//intracellular membrane-bounded organelle;GO:0044424//intracellular part;GO:0043229//intracellular organelle	GO:0016772//transferase activity, transferring phosphorus-containing groups;GO:0032550//purine ribonucleoside binding;GO:0001883//purine nucleoside binding;GO:0032549//ribonucleoside binding;GO:0005488//binding;GO:0016301//kinase activity;GO:0003824//catalytic activity;GO:0016740//transferase activity;GO:0001882//nucleoside binding;GO:0097367//carbohydrate derivative binding;GO:0004672//protein k…	GO:0044267//cellular protein metabolic process;GO:0043412//macromolecule modification;GO:0019538//protein metabolic process;GO:0009987//cellular process;GO:0044237//cellular metabolic process;GO:0008152//metabolic process;GO:0006464//cellular protein modification process;GO:0006793//phosphorus metabolic process;GO:0050896//response to stimulus;GO:0044260//cellular macromolecule metabolic process;…
PGSC0003DMG400015776	1.84667	10.1633	2.46038	2.34e-09	4.08e-07	--	CLTH domain-containing protein [Cephalotus follicularis]	-	-	-	-	-	-	-
PGSC0003DMG400000088	1.43333	7.75333	2.43544	0.00105078	0.031219	CPRF1	transcriptional activator TAF-1-like [Solanum tuberosum]	Brite Hierarchies	Protein families: genetic information processing	ko03000//Transcription factors	K09060	-	-	-
PGSC0003DMG400029866	8.49667	45.26	2.41327	2.75e-08	3.83e-06	AVT1	vacuolar amino acid transporter 1-like [Solanum tuberosum]	-	-	-	-	-	-	-
PGSC0003DMG400000776	28.4367	151.413	2.41267	8.74e-13	3.03e-10	--	extensin-1-like isoform X1 [Solanum tuberosum]	-	-	-	-	-	-	-
PGSC0003DMG402002635	3.82667	20.36	2.41158	1.17e-09	2.17e-07	IAA17	auxin-responsive protein IAA17-like [Solanum tuberosum]	Environmental Information Processing	Signal transduction	ko04075//Plant hormone signal transduction	K14484	-	-	-
PGSC0003DMG400003083	18.8467	100.06	2.40848	8.57e-15	3.88e-12	COR413IM2	cold-regulated 413 inner membrane protein 2, chloroplastic [Solanum tuberosum]	-	-	-	-	-	-	-
PGSC0003DMG400025467	3.39333	17.9767	2.40535	6.03e-07	5.75e-05	-	-	-	-	-	-	-	-	-
PGSC0003DMG400043507	1.16	6.1	2.39468	2.26e-08	3.24e-06	ACA12	putative calcium-transporting ATPase 13, plasma membrane-type [Solanum tuberosum]	Not Included in Pathway or Brite	Unclassified: metabolism	ko99980//Enzymes with EC numbers	K01537	-	-	GO:1902578//single-organism localization;GO:0044765//single-organism transport;GO:0051179//localization;GO:0051234//establishment of localization;GO:0006811//ion transport;GO:0006810//transport;GO:0044699//single-organism process
PGSC0003DMG400001934	2.42667	12.7467	2.39307	8.8e-11	2.16e-08	DRM1	DNA (cytosine-5)-methyltransferase DRM2-like isoform X2 [Solanum tuberosum]	-	-	-	-	-	-	-
PGSC0003DMG400017413	2.44	12.7667	2.38743	4.81e-07	4.72e-05	PFK3	ATP-dependent 6-phosphofructokinase 6-like isoform X1 [Solanum tuberosum]	Metabolism;Genetic Information Processing	Carbohydrate metabolism;Folding, sorting and degradation;Global and overview maps	ko01100//tMetabolic pathways;ko01110//Biosynthesis of secondary metabolites;ko01200//Carbon metabolism;ko01230//Biosynthesis of amino acids;ko00010//Glycolysis / Gluconeogenesis;ko03018//RNA degradation;ko00051//Fructose and mannose metabolism;ko00030//Pentose phosphate pathway;ko00052//Galactose metabolism	K00850	-	-	-
PGSC0003DMG400011748	7.96333	41.4967	2.38155	1.6e-10	3.69e-08	-	uncharacterized protein LOC102604278 [Solanum tuberosum]	-	-	-	-	-	-	-
PGSC0003DMG400010664	7.92	40.8433	2.36653	9.79e-10	1.89e-07	BAM9	inactive beta-amylase 9 [Solanum tuberosum]	-	-	-	-	GO:0044464//cell part;GO:0005622//intracellular;GO:0005623//cell;GO:0044424//intracellular part	GO:0016798//hydrolase activity, acting on glycosyl bonds;GO:0016160//amylase activity;GO:0004553//hydrolase activity, hydrolyzing O-glycosyl compounds;GO:0003824//catalytic activity;GO:0016787//hydrolase activity	GO:0008152//metabolic process;GO:0044238//primary metabolic process
PGSC0003DMG400028491	3.39333	17.4533	2.36273	9.48e-10	1.83e-07	CIPK25	CBL-interacting serine/threonine-protein kinase 25-like [Solanum tuberosum]	-	-	-	-	-	GO:0004672//protein kinase activity;GO:0032550//purine ribonucleoside binding;GO:0003824//catalytic activity;GO:0032549//ribonucleoside binding;GO:0016301//kinase activity;GO:0016772//transferase activity, transferring phosphorus-containing groups;GO:0097367//carbohydrate derivative binding;GO:0001883//purine nucleoside binding;GO:0001882//nucleoside binding;GO:0036094//small molecule binding;GO:…	GO:0008152//metabolic process;GO:0019538//protein metabolic process;GO:0071704//organic substance metabolic process;GO:0044267//cellular protein metabolic process;GO:0044238//primary metabolic process;GO:0009987//cellular process;GO:0006464//cellular protein modification process;GO:0006793//phosphorus metabolic process;GO:0036211//protein modification process;GO:0006796//phosphate-containing comp…
PGSC0003DMG402024509	1.39	7.08	2.34866	1.09e-06	9.73e-05	AAE17	probable acyl-activating enzyme 17, peroxisomal isoform X2 [Solanum tuberosum]	-	-	-	-	-	-	-
TCONS_00076569	603.353	3018.87	2.32294	8.77e-14	3.6e-11	-	proteinase inhibitor I [Solanum tuberosum]	-	-	-	-	-	-	-
PGSC0003DMG400006662	7.94667	39.51	2.3138	9.77e-07	8.86e-05	ASR1	ABA- and ripening-induced protein	-	-	-	-	GO:0043227//membrane-bounded organelle;GO:0005737//cytoplasm;GO:0005623//cell;GO:0005622//intracellular;GO:0044424//intracellular part;GO:0043229//intracellular organelle;GO:0043231//intracellular membrane-bounded organelle;GO:0044464//cell part;GO:0043226//organelle;GO:0044444//cytoplasmic part	-	GO:0050896//response to stimulus
PGSC0003DMG402026767	18.8	93.1533	2.30887	1e-13	4.05e-11	PRO2	delta-1-pyrroline-5-carboxylate synthase-like isoform X2 [Solanum tuberosum]	Metabolism	Global and overview maps;Amino acid metabolism	ko01100//tMetabolic pathways;ko01110//Biosynthesis of secondary metabolites;ko01230//Biosynthesis of amino acids;ko00330//Arginine and proline metabolism	K12657	GO:0044464//cell part;GO:0044424//intracellular part;GO:0005623//cell;GO:0005622//intracellular	GO:0003824//catalytic activity;GO:0001883//purine nucleoside binding;GO:0036094//small molecule binding;GO:0016903//oxidoreductase activity, acting on the aldehyde or oxo group of donors;GO:0032550//purine ribonucleoside binding;GO:0097159//organic cyclic compound binding;GO:0097367//carbohydrate derivative binding;GO:0016774//phosphotransferase activity, carboxyl group as acceptor;GO:0005488//bi…	GO:0006082//organic acid metabolic process;GO:0009064//glutamine family amino acid metabolic process;GO:0043436//oxoacid metabolic process;GO:1901576//organic substance biosynthetic process;GO:1901566//organonitrogen compound biosynthetic process;GO:0006560//proline metabolic process;GO:0006561//proline biosynthetic process;GO:0044249//cellular biosynthetic process;GO:0044763//single-organism cel…
PGSC0003DMG402024041	4.83667	23.9033	2.30513	1.94e-05	0.00118049	ARO1	bifunctional 3-dehydroquinate dehydratase/shikimate dehydrogenase, chloroplastic-like [Solanum tuberosum]	Metabolism	Global and overview maps;Amino acid metabolism	ko01100//tMetabolic pathways;ko01110//Biosynthesis of secondary metabolites;ko01230//Biosynthesis of amino acids;ko00400//Phenylalanine, tyrosine and tryptophan biosynthesis	K13832	-	GO:0016829//lyase activity;GO:0016491//oxidoreductase activity;GO:0003824//catalytic activity	GO:0044710//single-organism metabolic process;GO:0008152//metabolic process;GO:0044699//single-organism process
PGSC0003DMG400014208	18.7333	92.25	2.29994	2.11e-15	1.03e-12	AVP1	pyrophosphate-energized vacuolar membrane proton pump-like [Solanum tuberosum]	Metabolism	Energy metabolism	ko00190//Oxidative phosphorylation	K01507	-	-	-
PGSC0003DMG400012167	0.69	3.39667	2.29945	0.000718433	0.0231125	ABCC10	ABC transporter C family member 10-like [Solanum tuberosum]	-	-	-	-	-	-	-
PGSC0003DMG400011132	5.80333	28.5467	2.29837	3.89e-09	6.41e-07	GAPN	NADP-dependent glyceraldehyde-3-phosphate dehydrogenase [Solanum tuberosum]	Metabolism	Carbohydrate metabolism;Amino acid metabolism;Metabolism of cofactors and vitamins;Global and overview maps	ko01100//tMetabolic pathways;ko01200//Carbon metabolism;ko00010//Glycolysis / Gluconeogenesis;ko00310//Lysine degradation;ko00030//Pentose phosphate pathway;ko00350//Tyrosine metabolism;ko00250//Alanine, aspartate and glutamate metabolism;ko00760//Nicotinate and nicotinamide metabolism;ko00650//Butanoate metabolism	K00131	-	-	-
PGSC0003DMG400030345	3.16667	15.4167	2.28345	4.18e-07	4.16e-05	SR45A	serine/arginine-rich splicing factor SR45a-like [Solanum tuberosum]	-	-	-	-	-	-	-
PGSC0003DMG400023297	5.89	28.5767	2.2785	1.74e-07	1.96e-05	RFS2	probable galactinol--sucrose galactosyltransferase 2 [Solanum tuberosum]	Metabolism	Carbohydrate metabolism	ko00052//Galactose metabolism	K06617	-	-	-
PGSC0003DMG400029275	4.38333	21.1567	2.27101	2.34e-07	2.51e-05	WIN2	probable protein phosphatase 2C 59 [Solanum tuberosum]	-	-	-	-	-	GO:0042578//phosphoric ester hydrolase activity;GO:0005488//binding;GO:0043167//ion binding;GO:0016791//phosphatase activity;GO:0043169//cation binding;GO:0003824//catalytic activity;GO:0016787//hydrolase activity;GO:0016788//hydrolase activity, acting on ester bonds;GO:0004721//phosphoprotein phosphatase activity	GO:0019538//protein metabolic process;GO:0006464//cellular protein modification process;GO:0044267//cellular protein metabolic process;GO:0043170//macromolecule metabolic process;GO:0043412//macromolecule modification;GO:0008152//metabolic process;GO:0009987//cellular process;GO:0044238//primary metabolic process;GO:0044260//cellular macromolecule metabolic process;GO:0071704//organic substance m…
TCONS_00067175	0.62	2.99	2.26981	5.7e-06	0.000414765	-	uncharacterized protein LOC109215965 [Nicotiana attenuata]	-	-	-	-	-	-	-
PGSC0003DMG400033072	6.79667	32.01	2.23562	5.72e-12	1.75e-09	ALDH12A1	probable aldehyde dehydrogenase [Solanum tuberosum]	Metabolism	Global and overview maps;Amino acid metabolism	ko01100//tMetabolic pathways;ko00330//Arginine and proline metabolism;ko00250//Alanine, aspartate and glutamate metabolism	K00294	GO:0005737//cytoplasm;GO:0043226//organelle;GO:0005623//cell;GO:0043231//intracellular membrane-bounded organelle;GO:0044429//mitochondrial part;GO:0044446//intracellular organelle part;GO:0009536//plastid;GO:0044424//intracellular part;GO:0043229//intracellular organelle;GO:0044422//organelle part;GO:0005739//mitochondrion;GO:0005622//intracellular;GO:0043227//membrane-bounded organelle;GO:00444…	GO:0016491//oxidoreductase activity;GO:0043167//ion binding;GO:0016646//oxidoreductase activity, acting on the CH-NH group of donors, NAD or NADP as acceptor;GO:0005488//binding;GO:0016903//oxidoreductase activity, acting on the aldehyde or oxo group of donors;GO:0003824//catalytic activity;GO:0046872//metal ion binding;GO:0016645//oxidoreductase activity, acting on the CH-NH group of donors;GO:0…	GO:0006807//nitrogen compound metabolic process;GO:0043648//dicarboxylic acid metabolic process;GO:0044238//primary metabolic process;GO:0044699//single-organism process;GO:0019752//carboxylic acid metabolic process;GO:0006082//organic acid metabolic process;GO:0043436//oxoacid metabolic process;GO:0044237//cellular metabolic process;GO:0044763//single-organism cellular process;GO:0071704//organi…
PGSC0003DMG400012274	4.11333	19.3233	2.23196	1.2e-06	0.00010572	UGE2	UDP-glucose 4-epimerase [Solanum tuberosum]	Metabolism	Global and overview maps;Carbohydrate metabolism	ko01100//tMetabolic pathways;ko00520//Amino sugar and nucleotide sugar metabolism;ko00010//Glycolysis / Gluconeogenesis;ko00052//Galactose metabolism	K01784	-	GO:0048037//cofactor binding;GO:0016854//racemase and epimerase activity;GO:0005488//binding;GO:0016853//isomerase activity;GO:0003824//catalytic activity;GO:0016857//racemase and epimerase activity, acting on carbohydrates and derivatives	GO:0044238//primary metabolic process;GO:0019318//hexose metabolic process;GO:0044281//small molecule metabolic process;GO:0044723//single-organism carbohydrate metabolic process;GO:0005996//monosaccharide metabolic process;GO:0005975//carbohydrate metabolic process;GO:0044710//single-organism metabolic process;GO:0008152//metabolic process;GO:0071704//organic substance metabolic process;GO:00446…
PGSC0003DMG400012089	241.18	1124.04	2.22051	2.93e-13	1.09e-10	-	proteinase inhibitor 1-like [Solanum tuberosum]	-	-	-	-	-	GO:0003824//catalytic activity;GO:0016787//hydrolase activity	GO:0060255//regulation of macromolecule metabolic process;GO:0065007//biological regulation;GO:0032269//negative regulation of cellular protein metabolic process;GO:0051248//negative regulation of protein metabolic process;GO:0045861//negative regulation of proteolysis;GO:0019222//regulation of metabolic process;GO:0043086//negative regulation of catalytic activity;GO:0010466//negative regulation…
TCONS_00033331	3.74667	17.41	2.21624	3.31e-09	5.51e-07	PDCD4	uncharacterized protein LOC102604631 isoform X1 [Solanum tuberosum]	-	-	-	-	-	-	-
PGSC0003DMG400009511	380.56	1758.61	2.20824	8.71e-15	3.88e-12	CDI	aspartic protease inhibitor 8 [Solanum tuberosum]	-	-	-	-	GO:0043229//intracellular organelle;GO:0005622//intracellular;GO:0043226//organelle;GO:0043231//intracellular membrane-bounded organelle;GO:0005623//cell;GO:0044424//intracellular part;GO:0044464//cell part;GO:0043227//membrane-bounded organelle	GO:0061135//endopeptidase regulator activity;GO:0004866//endopeptidase inhibitor activity;GO:0004857//enzyme inhibitor activity;GO:0061134//peptidase regulator activity;GO:0030234//enzyme regulator activity;GO:0098772//molecular function regulator;GO:0030414//peptidase inhibitor activity	GO:0032268//regulation of cellular protein metabolic process;GO:0050794//regulation of cellular process;GO:0045861//negative regulation of proteolysis;GO:0065009//regulation of molecular function;GO:0051248//negative regulation of protein metabolic process;GO:0050790//regulation of catalytic activity;GO:0010466//negative regulation of peptidase activity;GO:0032269//negative regulation of cellular…
PGSC0003DMG400000069	1.82333	8.32667	2.19116	0.00180304	0.0465457	--	plant cell wall protein SlTFR88 [Solanum lycopersicum]	-	-	-	-	-	-	-
PGSC0003DMG400031378	0.82	3.74333	2.19063	0.00106606	0.0315414	atg9	autophagy-related protein 9 [Solanum tuberosum]	Cellular Processes	Transport and catabolism	ko04136//Autophagy - other eukaryotes	K17907	-	-	-
PGSC0003DMG400030991	0.913333	4.16667	2.18968	1.91e-05	0.00116753	DDB_G0272484	deoxynucleoside triphosphate triphosphohydrolase SAMHD1 homolog isoform X2 [Solanum tuberosum]	-	-	-	-	-	-	-
PGSC0003DMG400018104	7.21333	32.76	2.1832	3.74e-11	9.94e-09	CDC48	cell division cycle protein 48 homolog [Solanum tuberosum]	Genetic Information Processing	Folding, sorting and degradation	ko04141//Protein processing in endoplasmic reticulum	K13525	-	GO:0003824//catalytic activity;GO:0036094//small molecule binding;GO:0097159//organic cyclic compound binding;GO:0005488//binding;GO:0097367//carbohydrate derivative binding;GO:0032550//purine ribonucleoside binding;GO:1901363//heterocyclic compound binding;GO:0001883//purine nucleoside binding;GO:0032549//ribonucleoside binding;GO:0001882//nucleoside binding	GO:0009987//cellular process;GO:0044763//single-organism cellular process;GO:0044699//single-organism process
PGSC0003DMG400013825	1.78333	8.07333	2.17859	0.000299254	0.011377	-	sporulation-specific protein 12-like [Solanum tuberosum]	-	-	-	-	-	-	-
PGSC0003DMG401015935	9.42	42.6033	2.17717	3.08e-07	3.18e-05	LKR/SDH	alpha-aminoadipic semialdehyde synthase-like isoform X1 [Solanum tuberosum]	Metabolism	Amino acid metabolism;Global and overview maps	ko01100//tMetabolic pathways;ko01110//Biosynthesis of secondary metabolites;ko00310//Lysine degradation	K14157	-	GO:0016491//oxidoreductase activity;GO:0016646//oxidoreductase activity, acting on the CH-NH group of donors, NAD or NADP as acceptor;GO:0016645//oxidoreductase activity, acting on the CH-NH group of donors;GO:0003824//catalytic activity;GO:0004753//saccharopine dehydrogenase activity	GO:0044699//single-organism process;GO:0008152//metabolic process;GO:0044710//single-organism metabolic process
PGSC0003DMG400026017	2.61	11.73	2.16808	0.000359903	0.0132334	SPX3	SPX domain-containing protein 3 [Solanum tuberosum]	-	-	-	-	-	-	-
PGSC0003DMG400011972	0.846667	3.77	2.1547	0.00160745	0.0427528	GT6	anthocyanidin 3-O-glucosyltransferase 2-like [Solanum tuberosum]	-	-	-	-	-	-	-
PGSC0003DMG400012154	2.13333	9.48333	2.15228	0.00073241	0.0235092	ERF061	ethylene-responsive transcription factor ERF061 [Solanum tuberosum]	-	-	-	-	-	-	-
PGSC0003DMG400025109	1.43	6.35	2.15074	0.000125725	0.00562434	-	-	-	-	-	-	-	-	-
PGSC0003DMG400030320	1.75	7.69667	2.13688	1.59e-06	0.000136781	TRM32	protein TRM32-like [Solanum tuberosum]	-	-	-	-	-	-	-
PGSC0003DMG400027196	21.85	95.71	2.13104	2e-12	6.5e-10	PP2CA	protein phosphatase 2C 37-like [Solanum tuberosum]	Environmental Information Processing	Signal transduction	ko04075//Plant hormone signal transduction;ko04016//MAPK signaling pathway - plant	K14497	-	-	-
PGSC0003DMG400005620	4.03333	17.64	2.12881	0.000330633	0.0123078	OLE18	oleosin 1-like [Solanum tuberosum]	-	-	-	-	GO:0044425//membrane part;GO:0016020//membrane;GO:0031224//intrinsic component of membrane	-	-
TCONS_00045865	0.503333	2.2	2.12792	2.09e-05	0.00125678	-	uncharacterized protein LOC107760795 [Nicotiana tabacum]	-	-	-	-	-	-	-
TCONS_00089795	1.04333	4.55	2.12467	0.000704968	0.0227533	PIP	proline iminopeptidase [Solanum tuberosum]	Metabolism;Brite Hierarchies	Protein families: metabolism;Amino acid metabolism	ko01002//Peptidases;ko00330//Arginine and proline metabolism	K01259	-	-	-
PGSC0003DMG400003757	3.11	13.5467	2.12295	2.88e-05	0.00166913	PAP2	purple acid phosphatase 2-like [Solanum pennellii]	-	-	-	-	-	-	-
PGSC0003DMG400026148	21.6367	94.22	2.12256	5.55e-08	7.24e-06	--	universal stress protein A-like protein isoform X2 [Solanum tuberosum]	-	-	-	-	-	-	-
TCONS_00038453	0.696667	3.03333	2.12236	0.000591825	0.0197863	At1g35710	probable leucine-rich repeat receptor-like protein kinase At1g35710 isoform X1 [Solanum tuberosum]	-	-	-	-	-	-	-
PGSC0003DMG400027455	9.42333	40.6967	2.1106	2.89e-08	4.01e-06	RNS2	ribonuclease S-4-like [Solanum tuberosum]	Brite Hierarchies	Protein families: genetic information processing	ko03016//Transfer RNA biogenesis	K01166	-	-	-
PGSC0003DMG400017538	5.67667	24.4633	2.10751	1.15e-06	0.00010222	--	uncharacterized protein LOC102599287 [Solanum tuberosum]	-	-	-	-	-	-	-
PGSC0003DMG400016830	1.26333	5.43	2.10372	0.000750367	0.0239108	PANK2	uncharacterized protein At2g17340-like [Solanum tuberosum]	-	-	-	-	-	-	GO:0006796//phosphate-containing compound metabolic process;GO:0008152//metabolic process;GO:0044237//cellular metabolic process;GO:0009987//cellular process;GO:0006793//phosphorus metabolic process
PGSC0003DMG402004840	8.79333	37.7433	2.10174	0.000125778	0.00562434	At1g17710	inorganic pyrophosphatase 1-like isoform X1 [Solanum tuberosum]	-	-	-	-	-	GO:0003824//catalytic activity;GO:0042578//phosphoric ester hydrolase activity;GO:0016788//hydrolase activity, acting on ester bonds;GO:0016787//hydrolase activity	GO:0006793//phosphorus metabolic process;GO:0008152//metabolic process;GO:0009987//cellular process;GO:0006796//phosphate-containing compound metabolic process;GO:0044237//cellular metabolic process
PGSC0003DMG400030332	2.34667	10.0633	2.10042	1.7e-05	0.00105539	PP2CA	probable protein phosphatase 2C 24 [Solanum tuberosum]	Environmental Information Processing	Signal transduction	ko04075//Plant hormone signal transduction;ko04016//MAPK signaling pathway - plant	K14497	-	GO:0016788//hydrolase activity, acting on ester bonds;GO:0016787//hydrolase activity;GO:0042578//phosphoric ester hydrolase activity;GO:0004721//phosphoprotein phosphatase activity;GO:0016791//phosphatase activity;GO:0003824//catalytic activity	-
PGSC0003DMG400002347	6.35	27.1367	2.09542	5.41e-06	0.000397412	-	acidic class II 1,3-beta-glucanase precursor, partial [Solanum tuberosum]	-	-	-	-	-	GO:0004553//hydrolase activity, hydrolyzing O-glycosyl compounds;GO:0016787//hydrolase activity;GO:0003824//catalytic activity;GO:0008422//beta-glucosidase activity;GO:0016798//hydrolase activity, acting on glycosyl bonds;GO:0015926//glucosidase activity	GO:0008152//metabolic process;GO:0044238//primary metabolic process
TCONS_00061462	19.5267	83.0267	2.08813	8.28e-11	2.06e-08	ACO1	1-aminocyclopropane-1-carboxylate oxidase [Solanum tuberosum]	Metabolism	Amino acid metabolism;Global and overview maps	ko01100//tMetabolic pathways;ko01110//Biosynthesis of secondary metabolites;ko00270//Cysteine and methionine metabolism	K05933	-	GO:0036094//small molecule binding;GO:0043169//cation binding;GO:0016705//oxidoreductase activity, acting on paired donors, with incorporation or reduction of molecular oxygen;GO:0043167//ion binding;GO:0019842//vitamin binding;GO:0016641//oxidoreductase activity, acting on the CH-NH2 group of donors, oxygen as acceptor;GO:0003824//catalytic activity;GO:0016638//oxidoreductase activity, acting on…	GO:0032502//developmental process;GO:0044707//single-multicellular organism process;GO:1900673//olefin metabolic process;GO:0043449//cellular alkene metabolic process;GO:0009987//cellular process;GO:0044237//cellular metabolic process;GO:0007275//multicellular organism development;GO:0044767//single-organism developmental process;GO:0008152//metabolic process;GO:0009692//ethylene metabolic proces…
PGSC0003DMG400010170	16.0933	68.3567	2.08662	2.24e-07	2.42e-05	GSPO-B1	kunitz-type serine protease inhibitor DrTI-like [Solanum tuberosum]	-	-	-	-	-	-	-
PGSC0003DMG400028568	19.6633	83.3867	2.08431	5.81e-11	1.48e-08	--	protein FANTASTIC FOUR 3 [Solanum lycopersicum]	-	-	-	-	-	-	-
PGSC0003DMG400014487	23.8933	99.9167	2.06412	2.32e-08	3.3e-06	Rchy1	E3 ubiquitin-protein ligase MIEL1 [Solanum tuberosum]	Genetic Information Processing;Brite Hierarchies	Folding, sorting and degradation;Protein families: genetic information processing	ko04121//Ubiquitin system;ko04120//Ubiquitin mediated proteolysis	K10144	-	-	-
PGSC0003DMG400020489	4.57333	18.9833	2.05342	8.61e-07	7.94e-05	SHT	anthranilate N-benzoyltransferase protein 2 [Solanum tuberosum]	-	-	-	-	-	-	-
PGSC0003DMG400025737	6.42333	26.63	2.05166	2.54e-08	3.58e-06	EGY3	probable zinc metallopeptidase EGY3, chloroplastic [Solanum tuberosum]	-	-	-	-	-	GO:0003824//catalytic activity;GO:0016787//hydrolase activity	-
PGSC0003DMG400007603	4.91333	20.33	2.04884	6.42e-05	0.00321084	DIVARICATA	transcription factor DIVARICATA-like [Solanum tuberosum]	-	-	-	-	-	-	-
PGSC0003DMG400026821	22.2967	92.2567	2.04883	1.07e-08	1.63e-06	ERF4	ethylene-responsive transcription factor 4-like [Solanum tuberosum]	-	-	-	-	-	-	-
PGSC0003DMG400030357	5.88	24.2767	2.04568	0.000141811	0.00621474	EFL1	protein EARLY FLOWERING 4-like [Solanum tuberosum]	-	-	-	-	-	-	GO:0009314//response to radiation;GO:0050794//regulation of cellular process;GO:0044763//single-organism cellular process;GO:0032502//developmental process;GO:0048856//anatomical structure development;GO:0044700//single organism signaling;GO:0009648//photoperiodism;GO:0048731//system development;GO:0022414//reproductive process;GO:0090567//reproductive shoot system development;GO:0065007//biologi…
PGSC0003DMG400027750	0.98	4.03	2.03993	0.00186502	0.0478042	HSP70	heat shock cognate 70 kDa protein 2-like [Solanum tuberosum]	Cellular Processes;Genetic Information Processing	Transcription;Transport and catabolism;Folding, sorting and degradation	ko03040//Spliceosome;ko04141//Protein processing in endoplasmic reticulum;ko04144//Endocytosis	K03283	-	GO:0005488//binding;GO:0036094//small molecule binding;GO:0032549//ribonucleoside binding;GO:0001882//nucleoside binding;GO:1901363//heterocyclic compound binding;GO:0032550//purine ribonucleoside binding;GO:0097367//carbohydrate derivative binding;GO:0097159//organic cyclic compound binding;GO:0001883//purine nucleoside binding	-
PGSC0003DMG400030557	2.94333	11.95	2.02149	0.000304529	0.011501	--	uncharacterized protein LOC102602348 [Solanum tuberosum]	-	-	-	-	-	-	-
PGSC0003DMG400006797	1.99667	8.10333	2.02092	0.000102187	0.00470958	DIT2-1	dicarboxylate transporter 2.1, chloroplastic-like [Solanum tuberosum]	-	-	-	-	-	-	-
PGSC0003DMG400028166	4.86333	19.6733	2.01622	0.000196788	0.00807847	--	probable basic-leucine zipper transcription factor F isoform X1 [Capsicum annuum]	-	-	-	-	-	-	-
PGSC0003DMG400019315	5.7	22.9733	2.01093	0.000153776	0.00661723	SULTR3;1	sulfate transporter 3.1 [Solanum tuberosum]	-	-	-	-	-	-	-
PGSC0003DMG400014327	0.476667	1.92	2.01005	0.00013902	0.00612534	MBD13	methyl-CpG-binding domain-containing protein 13 isoform X1 [Solanum tuberosum]	-	-	-	-	-	-	-
TCONS_00045854	1.72333	6.94	2.00973	1.03e-08	1.58e-06	-	uncharacterized protein LOC102604884 isoform X1 [Solanum tuberosum]	-	-	-	-	-	-	-
PGSC0003DMG400017807	5.45	21.9133	2.00748	0.00147056	0.0400254	--	Leucine-rich repeat structural protein ORF147 isoform 2, partial [Theobroma cacao]	-	-	-	-	-	-	-
PGSC0003DMG400010051	13.11	52.71	2.00741	2.45e-08	3.47e-06	SAMDC	S-adenosylmethionine decarboxylase proenzyme-like [Solanum tuberosum]	Metabolism	Global and overview maps;Amino acid metabolism	ko01100//tMetabolic pathways;ko00270//Cysteine and methionine metabolism;ko00330//Arginine and proline metabolism	K01611	-	-	-
PGSC0003DMG400025847	3.23333	12.9933	2.00668	0.000224081	0.00897314	--	PXMP2/4 family protein 4 [Solanum tuberosum]	Cellular Processes	Transport and catabolism	ko04146//Peroxisome	K13348	-	-	-
PGSC0003DMG400011953	52.0633	208.94	2.00475	1.22e-08	1.84e-06	LTP2	non-specific lipid-transfer protein 2 [Solanum tuberosum]	-	-	-	-	-	GO:0005488//binding	GO:0051234//establishment of localization;GO:0006810//transport;GO:0044699//single-organism process;GO:1902578//single-organism localization;GO:0044765//single-organism transport;GO:0051179//localization
PGSC0003DMG400033586	20.42	81.9133	2.00412	3.19e-10	6.79e-08	--	uncharacterized protein LOC107061409 [Solanum tuberosum]	-	-	-	-	-	-	-
PGSC0003DMG402018475	3.73	14.91	1.99903	2.78e-06	0.000224569	CYP707A1	ABA 8'-hydroxylase CYP707A1 isoform X1 [Solanum tuberosum]	Metabolism	Metabolism of terpenoids and polyketides	ko00906//Carotenoid biosynthesis	K09843	-	-	-
PGSC0003DMG400000561	6.28667	25.0967	1.99713	0.000607297	0.0202089	TTG1	protein TRANSPARENT TESTA GLABRA 1-like [Solanum tuberosum]	-	-	-	-	-	-	-
TCONS_00000578	0.67	2.67333	1.99641	0.00022447	0.00897613	N	TMV resistance protein N-like [Solanum tuberosum]	-	-	-	-	-	-	-
PGSC0003DMG400014787	14.5133	57.7667	1.99286	7.13e-10	1.42e-07	DIT2-1	uncharacterized protein LOC102604278 [Solanum tuberosum]	-	-	-	-	-	-	GO:0044765//single-organism transport;GO:0006812//cation transport;GO:0051179//localization;GO:0009987//cellular process;GO:0044763//single-organism cellular process;GO:0030001//metal ion transport;GO:0044699//single-organism process;GO:1902578//single-organism localization;GO:0051234//establishment of localization;GO:0006811//ion transport;GO:0006810//transport
PGSC0003DMG401004840	7.88	31.2667	1.98836	0.000595623	0.01989	At1g17710	inorganic pyrophosphatase 1-like [Solanum tuberosum]	Metabolism	Metabolism of cofactors and vitamins;Global and overview maps	ko01100//tMetabolic pathways;ko00750//Vitamin B6 metabolism	K13248	-	GO:0042578//phosphoric ester hydrolase activity;GO:0003824//catalytic activity;GO:0016788//hydrolase activity, acting on ester bonds;GO:0016787//hydrolase activity	GO:0006796//phosphate-containing compound metabolic process;GO:0009987//cellular process;GO:0044237//cellular metabolic process;GO:0008152//metabolic process;GO:0006793//phosphorus metabolic process
PGSC0003DMG400021423	12.69	50.2	1.984	1.03e-08	1.58e-06	HAT22	homeobox-leucine zipper protein HAT22-like [Solanum tuberosum]	-	-	-	-	-	-	-
PGSC0003DMG400008736	2.89333	11.3833	1.97612	0.000158865	0.00681057	B3GALT2	probable beta-1,3-galactosyltransferase 2 isoform X1 [Solanum tuberosum]	-	-	-	-	-	-	-
TCONS_00000572	0.693333	2.72	1.97199	0.000778009	0.0246401	N	TMV resistance protein N-like [Solanum tuberosum]	-	-	-	-	-	-	-
PGSC0003DMG400006863	1.14	4.45333	1.96585	2.07e-06	0.000171854	NFYA9	nuclear transcription factor Y subunit A-7-like isoform X1 [Solanum tuberosum]	Brite Hierarchies	Protein families: genetic information processing	ko03000//Transcription factors	K08064	-	-	-
PGSC0003DMG400011560	1.86333	7.24	1.9581	0.000133967	0.00593939	CYP81E7	isoflavone 2'-hydroxylase-like [Solanum tuberosum]	-	-	-	-	-	-	-
PGSC0003DMG400021508	4.35667	16.8767	1.95373	0.000666682	0.0217914	ZAT10	LOW QUALITY PROTEIN: zinc finger protein ZAT10 [Solanum tuberosum]	-	-	-	-	-	-	-
PGSC0003DMG400014007	30.7833	119.207	1.95324	1.13e-08	1.71e-06	PDI	protein disulfide-isomerase-like [Solanum tuberosum]	-	-	-	-	-	-	-
PGSC0003DMG400028509	3.04333	11.7767	1.95221	0.00167469	0.0441504	PV42B	SNF1-related protein kinase regulatory subunit gamma-like PV42a [Solanum tuberosum]	-	-	-	-	-	-	-
PGSC0003DMG400028233	11.1333	42.8833	1.94553	5.17e-12	1.61e-09	DGD1	digalactosyldiacylglycerol synthase 1, chloroplastic-like [Solanum tuberosum]	Metabolism	Global and overview maps;Lipid metabolism	ko01100//tMetabolic pathways;ko00561//Glycerolipid metabolism	K09480	-	-	-
PGSC0003DMG400016590	15.16	58.3433	1.9443	3.05e-05	0.00175806	2019-09-02	stress enhanced protein 2, chloroplastic [Solanum tuberosum]	-	-	-	-	-	-	-
PGSC0003DMG401015759	0.843333	3.23	1.93736	0.00118641	0.0342035	UBP2	ubiquitin carboxyl-terminal hydrolase 2 [Solanum tuberosum]	-	-	-	-	-	-	-
TCONS_00031474	6.38667	24.4567	1.93709	1.03e-09	1.96e-07	RFS2	probable galactinol--sucrose galactosyltransferase 2 [Solanum tuberosum]	Metabolism	Carbohydrate metabolism	ko00052//Galactose metabolism	K06617	-	-	-
TCONS_00095968	1.41	5.39667	1.93637	0.00133154	0.0373086	-	-	-	-	-	-	-	-	-
PGSC0003DMG400010227	27.0333	103.333	1.93449	2.44e-09	4.24e-07	TBL38	protein trichome birefringence-like 38 [Solanum tuberosum]	-	-	-	-	-	-	-
PGSC0003DMG400017707	18.64	70.8567	1.9265	6.07e-10	1.23e-07	HPD	4-hydroxyphenylpyruvate dioxygenase-like [Solanum tuberosum]	Metabolism	Global and overview maps;Metabolism of cofactors and vitamins;Amino acid metabolism	ko01100//tMetabolic pathways;ko00360//Phenylalanine metabolism;ko00350//Tyrosine metabolism;ko00130//Ubiquinone and other terpenoid-quinone biosynthesis	K00457	-	GO:0043167//ion binding;GO:0003824//catalytic activity;GO:0043169//cation binding;GO:0005488//binding;GO:0016491//oxidoreductase activity	GO:0008152//metabolic process;GO:0019752//carboxylic acid metabolic process;GO:0006520//cellular amino acid metabolic process;GO:0044238//primary metabolic process;GO:0043436//oxoacid metabolic process;GO:0044699//single-organism process;GO:0044710//single-organism metabolic process;GO:0009987//cellular process;GO:0044237//cellular metabolic process;GO:0006082//organic acid metabolic process;GO:0…
PGSC0003DMG400022885	8.94	33.9833	1.92648	8.55e-07	7.9e-05	ALDH7B4	aldehyde dehydrogenase family 7 member B4 [Solanum tuberosum]	Metabolism	Global and overview maps;Lipid metabolism;Metabolism of other amino acids;Amino acid metabolism;Carbohydrate metabolism	ko01100//tMetabolic pathways;ko01110//Biosynthesis of secondary metabolites;ko00010//Glycolysis / Gluconeogenesis;ko00620//Pyruvate metabolism;ko00561//Glycerolipid metabolism;ko00280//Valine, leucine and isoleucine degradation;ko00330//Arginine and proline metabolism;ko00260//Glycine, serine and threonine metabolism;ko00410//beta-Alanine metabolism;ko00071//Fatty acid degradation;ko00310//Lysine…	K14085	GO:0044464//cell part;GO:0044424//intracellular part;GO:0005737//cytoplasm;GO:0005623//cell;GO:0005622//intracellular;GO:0044444//cytoplasmic part	GO:0016903//oxidoreductase activity, acting on the aldehyde or oxo group of donors;GO:0016620//oxidoreductase activity, acting on the aldehyde or oxo group of donors, NAD or NADP as acceptor;GO:0003824//catalytic activity;GO:0016491//oxidoreductase activity	GO:0033013//tetrapyrrole metabolic process;GO:0006787//porphyrin-containing compound catabolic process;GO:0007165//signal transduction;GO:0006950//response to stress;GO:0008152//metabolic process;GO:1901564//organonitrogen compound metabolic process;GO:0000302//response to reactive oxygen species;GO:0051187//cofactor catabolic process;GO:0035556//intracellular signal transduction;GO:0006807//nitr…
PGSC0003DMG400002613	20.8	79.0133	1.92551	4.52e-11	1.18e-08	ABCG36	ABC transporter G family member 35-like [Solanum tuberosum]	-	-	-	-	-	GO:0032549//ribonucleoside binding;GO:0036094//small molecule binding;GO:0005488//binding;GO:0003824//catalytic activity;GO:0097159//organic cyclic compound binding;GO:0001882//nucleoside binding;GO:0017111//nucleoside-triphosphatase activity;GO:0032550//purine ribonucleoside binding;GO:0016462//pyrophosphatase activity;GO:0016817//hydrolase activity, acting on acid anhydrides;GO:1901363//heteroc…	-
TCONS_00031475	11.9967	45.1433	1.91188	9.2e-10	1.79e-07	RFS2	probable galactinol--sucrose galactosyltransferase 2 [Solanum tuberosum]	Metabolism	Carbohydrate metabolism	ko00052//Galactose metabolism	K06617	-	-	-
PGSC0003DMG402026984	14.1133	52.9833	1.90848	8.68e-10	1.7e-07	BT1	BTB/POZ and TAZ domain-containing protein 1-like [Solanum tuberosum]	-	-	-	-	-	-	-
PGSC0003DMG400013744	3.96	14.8533	1.90721	0.000109652	0.00499318	ERF4	ethylene-responsive transcription factor 4-like [Solanum tuberosum]	-	-	-	-	GO:0044464//cell part;GO:0005622//intracellular;GO:0005623//cell	GO:1901363//heterocyclic compound binding;GO:0001071//nucleic acid binding transcription factor activity;GO:0097159//organic cyclic compound binding;GO:0003676//nucleic acid binding;GO:0005488//binding	GO:0051171//regulation of nitrogen compound metabolic process;GO:0050794//regulation of cellular process;GO:0051234//establishment of localization;GO:0051716//cellular response to stimulus;GO:0010556//regulation of macromolecule biosynthetic process;GO:0050896//response to stimulus;GO:0065007//biological regulation;GO:0042886//amide transport;GO:0019219//regulation of nucleobase-containing compou…
PGSC0003DMG400003106	13.6033	50.8733	1.90295	9.46e-11	2.31e-08	--	trithorax group protein osa [Ziziphus jujuba]	-	-	-	-	-	-	-
PGSC0003DMG400017513	250.057	934.673	1.90221	4.88e-08	6.42e-06	At4g17830	acetylornithine deacetylase-like [Solanum tuberosum]	Metabolism	Global and overview maps;Amino acid metabolism	ko01100//tMetabolic pathways;ko01110//Biosynthesis of secondary metabolites;ko01230//Biosynthesis of amino acids;ko01210//2-Oxocarboxylic acid metabolism;ko00220//Arginine biosynthesis	K01438	-	-	-
PGSC0003DMG403020240	95.22	355.543	1.90069	1.04e-09	1.98e-07	GDPD2	glycerophosphodiester phosphodiesterase GDPD1, chloroplastic-like [Solanum tuberosum]	Metabolism	Lipid metabolism	ko00564//Glycerophospholipid metabolism	K18696	-	GO:0016788//hydrolase activity, acting on ester bonds;GO:0016787//hydrolase activity;GO:0003824//catalytic activity;GO:0042578//phosphoric ester hydrolase activity	-
PGSC0003DMG400026758	5.37333	20.06	1.90043	8.54e-09	1.33e-06	Mybl2	transcription factor RAX2-like [Solanum tuberosum]	Brite Hierarchies	Protein families: genetic information processing	ko03000//Transcription factors	K09422	-	-	-
PGSC0003DMG400000718	3.72667	13.8533	1.89428	0.000574726	0.019362	--	uncharacterized protein LOC102592319 [Solanum tuberosum]	-	-	-	-	-	-	-
PGSC0003DMG400014509	61.1533	227.023	1.89234	1.02e-09	1.95e-07	RD22	BURP domain-containing protein precursor [Solanum tuberosum]	-	-	-	-	-	-	-
PGSC0003DMG400011049	3.56667	13.2367	1.89189	0.000290264	0.0110721	GSTL3	glutathione S-transferase L3-like [Solanum tuberosum]	Metabolism	Metabolism of other amino acids	ko00480//Glutathione metabolism	K00799	-	-	-
PGSC0003DMG400022345	4.20333	15.49	1.88173	0.00116465	0.0337052	--	SAGA-associated factor 73-like [Solanum tuberosum]	-	-	-	-	-	-	-
PGSC0003DMG400009005	6.45	23.7667	1.88157	3.62e-07	3.66e-05	--	uncharacterized protein LOC102604741 [Solanum tuberosum]	-	-	-	-	-	-	-
PGSC0003DMG400027916	69.6833	256.477	1.87994	1.66e-07	1.87e-05	INPS1	inositol-3-phosphate synthase [Solanum tuberosum]	Metabolism	Carbohydrate metabolism;Global and overview maps	ko01100//tMetabolic pathways;ko00562//Inositol phosphate metabolism	K01858	-	-	-
PGSC0003DMG400008829	8.07	29.65	1.87739	2.98e-06	0.000238031	--	suppressor of disruption of TFIIS [Solanum tuberosum]	Metabolism	Metabolism of cofactors and vitamins	ko00760//Nicotinate and nicotinamide metabolism	K18551	-	GO:0003824//catalytic activity	-
PGSC0003DMG400040677	32.16	116.1	1.85203	2.7e-09	4.68e-07	--	ribonuclease S-4-like [Solanum tuberosum]	-	-	-	-	-	-	-
PGSC0003DMG400007999	8.17667	29.3567	1.8441	3.88e-06	0.000300021	At4g33300	probable disease resistance protein At4g33300 [Solanum pennellii]	-	-	-	-	-	-	-
TCONS_00008337	3.82667	13.72	1.84212	0.00116682	0.0337362	PLDP2	LOW QUALITY PROTEIN: phospholipase D zeta 1-like [Solanum tuberosum]	Cellular Processes;Metabolism;Brite Hierarchies	Protein families: genetic information processing;Transport and catabolism;Global and overview maps;Lipid metabolism	ko01100//tMetabolic pathways;ko01110//Biosynthesis of secondary metabolites;ko04131//Membrane trafficking;ko04144//Endocytosis;ko00564//Glycerophospholipid metabolism;ko00565//Ether lipid metabolism	K01115	-	GO:0003824//catalytic activity	GO:0050789//regulation of biological process;GO:0009987//cellular process;GO:0050794//regulation of cellular process;GO:0070887//cellular response to chemical stimulus;GO:1901701//cellular response to oxygen-containing compound;GO:0044699//single-organism process;GO:0033554//cellular response to stress;GO:0051716//cellular response to stimulus;GO:0042221//response to chemical;GO:1901700//response…
PGSC0003DMG400024357	32.5533	116.637	1.84114	9.04e-09	1.39e-06	ATJ20	chaperone protein dnaJ 20, chloroplastic-like [Solanum tuberosum]	-	-	-	-	-	-	-
PGSC0003DMG400005731	78.6367	281.44	1.83955	1.43e-10	3.31e-08	-	probable non-specific lipid-transfer protein AKCS9-like precursor [Solanum tuberosum]	-	-	-	-	-	-	-
PGSC0003DMG400000350	16.21	57.95	1.83792	3.84e-08	5.18e-06	At2g19810	zinc finger CCCH domain-containing protein 20 [Solanum tuberosum]	-	-	-	-	-	-	-
PGSC0003DMG400034310	4.96333	17.7433	1.8379	8.82e-09	1.36e-06	SPL12	squamosa promoter-binding-like protein 12 [Solanum tuberosum]	-	-	-	-	-	-	-
PGSC0003DMG400005436	195.657	698.727	1.8364	1.66e-10	3.8e-08	CER1	protein ECERIFERUM 1-like [Solanum tuberosum]	Metabolism	Lipid metabolism;Global and overview maps	ko01110//Biosynthesis of secondary metabolites;ko00073//Cutin, suberine and wax biosynthesis	K15404	-	-	-
TCONS_00077179	3.83	13.6733	1.83595	2.31e-08	3.3e-06	SEC	probable UDP-N-acetylglucosamine--peptide N-acetylglucosaminyltransferase SEC [Solanum tuberosum]	Brite Hierarchies;Metabolism	Protein families: metabolism;Protein families: genetic information processing;Glycan biosynthesis and metabolism	ko03036//Chromosome and associated proteins;ko01003//Glycosyltransferases;ko00514//Other types of O-glycan biosynthesis	K09667	-	-	-
TCONS_00089650	0.27	0.963333	1.83508	0.00147578	0.0401102	-	uncharacterized protein LOC107063399 [Solanum tuberosum]	-	-	-	-	-	-	-
PGSC0003DMG400009471	4.85667	17.32	1.8344	0.00120692	0.0345978	--	uncharacterized protein LOC102578669 [Solanum tuberosum]	-	-	-	-	-	-	-
PGSC0003DMG400014013	3.40667	12.1467	1.83413	8.64e-06	0.000591883	CYP84A1	cytochrome P450 CYP736A12 [Solanum lycopersicum]	-	-	-	-	-	-	-
PGSC0003DMG402011162	5.53	19.6033	1.82575	4.65e-07	4.58e-05	ERF1-3	eukaryotic peptide chain release factor subunit 1-3-like [Solanum tuberosum]	Genetic Information Processing;Brite Hierarchies	Translation;Protein families: genetic information processing	ko03019//Messenger RNA Biogenesis;ko03015//mRNA surveillance pathway;ko03012//Translation factors	K03265	-	-	-
PGSC0003DMG400011480	17.26	61.1533	1.825	4.72e-08	6.23e-06	PPCK2	phosphoenolpyruvate carboxylase kinase 2-like [Solanum tuberosum]	-	-	-	-	-	GO:0005488//binding;GO:0004672//protein kinase activity;GO:0032549//ribonucleoside binding;GO:0003824//catalytic activity;GO:0016301//kinase activity;GO:0036094//small molecule binding;GO:0016772//transferase activity, transferring phosphorus-containing groups;GO:0097159//organic cyclic compound binding;GO:0016773//phosphotransferase activity, alcohol group as acceptor;GO:1901363//heterocyclic co…	GO:0044260//cellular macromolecule metabolic process;GO:0050789//regulation of biological process;GO:0006464//cellular protein modification process;GO:0036211//protein modification process;GO:0009987//cellular process;GO:0006793//phosphorus metabolic process;GO:0065007//biological regulation;GO:0043412//macromolecule modification;GO:0044267//cellular protein metabolic process;GO:0071704//organic …
PGSC0003DMG400006086	5.33667	18.86	1.82132	1.87e-06	0.000157337	LYK4	lysM domain receptor-like kinase 4 [Solanum tuberosum]	-	-	-	-	-	GO:0016740//transferase activity;GO:0016772//transferase activity, transferring phosphorus-containing groups;GO:0003824//catalytic activity;GO:0016301//kinase activity	GO:0006796//phosphate-containing compound metabolic process;GO:0009987//cellular process;GO:0044237//cellular metabolic process;GO:0006793//phosphorus metabolic process;GO:0008152//metabolic process
PGSC0003DMG400019446	6.79	23.94	1.81794	1.78e-06	0.000150968	ANN4	annexin D4-like isoform X1 [Solanum tuberosum]	-	-	-	-	-	-	-
PGSC0003DMG400021115	1.00667	3.52333	1.80735	0.000803858	0.025249	HEN1	small RNA 2'-O-methyltransferase-like [Solanum tuberosum]	-	-	-	-	-	-	-
PGSC0003DMG400031871	19.51	68.2667	1.80697	3.47e-08	4.74e-06	SAP8	zinc finger A20 and AN1 domain-containing stress-associated protein 8-like isoform X1 [Solanum pennellii]	-	-	-	-	-	GO:0046914//transition metal ion binding;GO:0005488//binding;GO:0043167//ion binding;GO:0046872//metal ion binding;GO:0043169//cation binding	-
PGSC0003DMG400006384	4.63	16.1867	1.80572	0.00141648	0.0389809	CIPK8	CBL-interacting serine/threonine-protein kinase 8 isoform X1 [Solanum tuberosum]	-	-	-	-	GO:0016020//membrane	GO:0097367//carbohydrate derivative binding;GO:0005488//binding;GO:0032550//purine ribonucleoside binding;GO:0016773//phosphotransferase activity, alcohol group as acceptor;GO:0016301//kinase activity;GO:0097159//organic cyclic compound binding;GO:0016740//transferase activity;GO:0004672//protein kinase activity;GO:0003824//catalytic activity;GO:1901363//heterocyclic compound binding;GO:0032549//…	GO:0043170//macromolecule metabolic process;GO:0044267//cellular protein metabolic process;GO:0009987//cellular process;GO:0065007//biological regulation;GO:0009746//response to hexose;GO:0016310//phosphorylation;GO:0044699//single-organism process;GO:0034284//response to monosaccharide;GO:0019538//protein metabolic process;GO:0044260//cellular macromolecule metabolic process;GO:0006468//protein …
PGSC0003DMG401010492	8.33	28.9267	1.79601	4.16e-05	0.00225839	PR2	glucan endo-1,3-beta-glucosidase A [Solanum tuberosum]	-	-	-	-	-	GO:0015926//glucosidase activity;GO:0016798//hydrolase activity, acting on glycosyl bonds;GO:0008422//beta-glucosidase activity;GO:0003824//catalytic activity;GO:0004553//hydrolase activity, hydrolyzing O-glycosyl compounds;GO:0016787//hydrolase activity	GO:0044238//primary metabolic process;GO:0008152//metabolic process
PGSC0003DMG400020638	29.1633	101.107	1.79365	1.14e-05	0.000744154	--	uncharacterized protein LOC102584365 [Solanum tuberosum]	-	-	-	-	-	-	-
PGSC0003DMG400009882	17.5533	60.7767	1.79177	4.87e-10	1e-07	Os01g0794400	probable nucleoredoxin 2 [Solanum tuberosum]	-	-	-	-	-	-	-
PGSC0003DMG400002290	49.9133	172.167	1.78631	6.09e-10	1.23e-07	ERD4	CSC1-like protein ERD4 [Solanum tuberosum]	-	-	-	-	-	-	-
PGSC0003DMG400003043	12.7967	44.0967	1.7849	5.03e-06	0.000375766	AP24	osmotin-like protein OSML81 [Solanum tuberosum]	-	-	-	-	-	-	-
PGSC0003DMG400011052	5.41667	18.6567	1.78421	8.69e-05	0.0041216	SGR9	E3 ubiquitin-protein ligase SGR9, amyloplastic-like [Solanum tuberosum]	-	-	-	-	-	-	-
PGSC0003DMG400015169	6.87	23.6467	1.78325	5.64e-06	0.000410708	At3g48460	GDSL esterase/lipase At3g48460 [Solanum tuberosum]	-	-	-	-	-	-	-
PGSC0003DMG400014440	9.83667	33.7467	1.7785	3.92e-09	6.43e-07	DIT2-1	uncharacterized protein LOC102586144 isoform X1 [Solanum tuberosum]	-	-	-	-	GO:0043226//organelle;GO:0044422//organelle part;GO:0031967//organelle envelope;GO:0019866//organelle inner membrane;GO:0031984//organelle subcompartment;GO:0031976//plastid thylakoid;GO:0031224//intrinsic component of membrane;GO:0005737//cytoplasm;GO:0009579//thylakoid;GO:0005623//cell;GO:0044424//intracellular part;GO:0005622//intracellular;GO:0009528//plastid inner membrane;GO:0031975//envelo…	GO:0046943//carboxylic acid transmembrane transporter activity;GO:0015140//malate transmembrane transporter activity;GO:0015556//C4-dicarboxylate transmembrane transporter activity;GO:0015075//ion transmembrane transporter activity;GO:0005342//organic acid transmembrane transporter activity;GO:0022891//substrate-specific transmembrane transporter activity;GO:0005215//transporter activity;GO:00228…	GO:0009987//cellular process;GO:0051707//response to other organism;GO:0071702//organic substance transport;GO:0044765//single-organism transport;GO:0009605//response to external stimulus;GO:1901605//alpha-amino acid metabolic process;GO:0044699//single-organism process;GO:0046942//carboxylic acid transport;GO:0008152//metabolic process;GO:0006082//organic acid metabolic process;GO:0006536//gluta…
PGSC0003DMG400000067	5.31	17.9967	1.76095	0.000946332	0.0287429	LEA14-A	desiccation protectant protein Lea14 homolog [Solanum tuberosum]	-	-	-	-	-	-	-
PGSC0003DMG400019288	13.9867	47.3567	1.75952	8.96e-08	1.12e-05	Tmem184b	transmembrane protein 184C-like [Solanum tuberosum]	-	-	-	-	-	-	-
PGSC0003DMT400007049	6.3	21.32	1.75878	0.000182411	0.00762534	PRXIIE-1	peroxiredoxin-2E-2, chloroplastic-like [Solanum tuberosum]	-	-	-	-	-	GO:0003824//catalytic activity;GO:0016209//antioxidant activity	GO:0008152//metabolic process;GO:0044710//single-organism metabolic process;GO:0044699//single-organism process
PGSC0003DMG400033032	0.873333	2.94667	1.75448	0.00139916	0.0386158	SPAC2F3.16	uncharacterized protein LOC102605439 [Solanum tuberosum]	-	-	-	-	-	-	-
PGSC0003DMG400002366	4.73667	15.9567	1.75222	9.54e-08	1.18e-05	At2g21390	KVH99315.1 hypothetical protein Ccrd_022454 [Cynara cardunculus var. scolymus] [Cynara cardunculus]	Brite Hierarchies	Protein families: signaling and cellular processes;Protein families: genetic information processing	ko04131//Membrane trafficking;ko04147//Exosome	K05236	-	-	-
PGSC0003DMG400010638	7.74	25.99	1.74755	7.33e-06	0.000513857	--	Methyltransf_11 domain-containing protein [Cephalotus follicularis]	-	-	-	-	-	-	-
PGSC0003DMG400015330	8.48667	28.3667	1.74093	0.000222657	0.00892865	HGO	LOW QUALITY PROTEIN: homogentisate 1,2-dioxygenase [Solanum tuberosum]	Metabolism	Amino acid metabolism;Global and overview maps	ko01100//tMetabolic pathways;ko00350//Tyrosine metabolism	K00451	-	GO:0003824//catalytic activity;GO:0016491//oxidoreductase activity	GO:0006558//L-phenylalanine metabolic process;GO:0019752//carboxylic acid metabolic process;GO:0009987//cellular process;GO:1901564//organonitrogen compound metabolic process;GO:0044763//single-organism cellular process;GO:0044237//cellular metabolic process;GO:0044281//small molecule metabolic process;GO:0071704//organic substance metabolic process;GO:0009072//aromatic amino acid family metaboli…
TCONS_00045859	1.96333	6.54667	1.73746	1.32e-07	1.55e-05	-	uncharacterized protein LOC102604884 isoform X1 [Solanum tuberosum]	-	-	-	-	-	-	-
PGSC0003DMG400001544	2.24	7.45667	1.73503	0.000321647	0.0120508	DDB_G0289029	IST1 homolog [Nicotiana tomentosiformis]	Cellular Processes	Transport and catabolism	ko04144//Endocytosis	K19476	-	-	-
PGSC0003DMG401030920	6.31667	20.8867	1.72535	7.77e-05	0.00377787	BCB	cucumber peeling cupredoxin-like [Solanum tuberosum]	-	-	-	-	-	-	-
PGSC0003DMG402000515	6.61667	21.87	1.72478	2.08e-07	2.27e-05	CRK3	cysteine-rich receptor-like protein kinase 42 [Solanum tuberosum]	-	-	-	-	-	-	-
PGSC0003DMG401028974	1.91667	6.33333	1.72437	0.00190247	0.0485854	CNX2	cyclic pyranopterin monophosphate synthase, mitochondrial [Solanum tuberosum]	-	-	-	-	-	-	-
PGSC0003DMG402022324	3.69333	12.1633	1.71954	9.16e-06	0.000623334	-	uncharacterized protein LOC102586255 [Solanum tuberosum]	-	-	-	-	-	-	-
TCONS_00007995	2.81333	9.24667	1.71665	0.000546039	0.0185267	WDR48	WD repeat-containing protein 48 [Solanum tuberosum]	Brite Hierarchies	Protein families: genetic information processing	ko03400//DNA repair and recombination proteins	K15361	GO:0032991//macromolecular complex;GO:0005623//cell;GO:0000151//ubiquitin ligase complex;GO:0044464//cell part;GO:1990234//transferase complex;GO:0031461//cullin-RING ubiquitin ligase complex;GO:0005622//intracellular;GO:1902494//catalytic complex;GO:0044424//intracellular part;GO:0043234//protein complex	GO:0016773//phosphotransferase activity, alcohol group as acceptor;GO:0016772//transferase activity, transferring phosphorus-containing groups;GO:0016301//kinase activity;GO:0004672//protein kinase activity;GO:0003824//catalytic activity;GO:0004674//protein serine/threonine kinase activity;GO:0016740//transferase activity;GO:0004683//calmodulin-dependent protein kinase activity	GO:0071704//organic substance metabolic process;GO:0044710//single-organism metabolic process;GO:0051649//establishment of localization in cell;GO:0019752//carboxylic acid metabolic process;GO:1901575//organic substance catabolic process;GO:0072663//establishment of protein localization to peroxisome;GO:0015031//protein transport;GO:0044282//small molecule catabolic process;GO:0044281//small mole…
PGSC0003DMG400011538	7.63667	25.0733	1.71514	5.82e-07	5.57e-05	AAP6	amino acid permease 6-like isoform X1 [Solanum pennellii]	-	-	-	-	GO:0031224//intrinsic component of membrane;GO:0016020//membrane;GO:0044425//membrane part	GO:0022892//substrate-specific transporter activity;GO:0046943//carboxylic acid transmembrane transporter activity;GO:0008509//anion transmembrane transporter activity;GO:0015075//ion transmembrane transporter activity;GO:0022804//active transmembrane transporter activity;GO:0015171//amino acid transmembrane transporter activity;GO:0022857//transmembrane transporter activity;GO:0005342//organic a…	GO:0015711//organic anion transport;GO:0015740//C4-dicarboxylate transport;GO:1902578//single-organism localization;GO:0051179//localization;GO:0071702//organic substance transport;GO:0009987//cellular process;GO:0046942//carboxylic acid transport;GO:0071705//nitrogen compound transport;GO:0006820//anion transport;GO:0015849//organic acid transport;GO:0006812//cation transport;GO:0044765//single-…
PGSC0003DMG402000630	5.89333	19.3433	1.71468	0.000677741	0.0221149	-	probable amino-acid racemase [Solanum tuberosum]	-	-	-	-	-	-	-
PGSC0003DMG400027633	14.02	46.0133	1.71457	1.93e-07	2.13e-05	NCED1	9-cis-epoxy-carotenoid dioxygenase 1 [Solanum tuberosum]	Metabolism	Global and overview maps;Metabolism of terpenoids and polyketides	ko01100//tMetabolic pathways;ko01110//Biosynthesis of secondary metabolites;ko00906//Carotenoid biosynthesis	K09840	-	-	GO:0008152//metabolic process;GO:0044699//single-organism process;GO:0044710//single-organism metabolic process
PGSC0003DMG400013903	8.04333	26.36	1.71248	3.3e-05	0.00186705	--	B-cell receptor-associated protein 31-like [Solanum tuberosum]	Genetic Information Processing	Folding, sorting and degradation	ko04141//Protein processing in endoplasmic reticulum	K14009	-	-	-
PGSC0003DMG400024003	19.0067	62.2867	1.71242	6.6e-07	6.26e-05	GULLO6	probable L-gulonolactone oxidase 6 [Solanum tuberosum]	-	-	-	-	-	-	-
PGSC0003DMG400005335	18.1033	59.31	1.71202	0.00012105	0.00544705	GRXC13	glutaredoxin [Solanum tuberosum]	-	-	-	-	-	GO:0003824//catalytic activity;GO:0016491//oxidoreductase activity;GO:0016667//oxidoreductase activity, acting on a sulfur group of donors;GO:0015036//disulfide oxidoreductase activity	GO:0065007//biological regulation;GO:0044710//single-organism metabolic process;GO:0065008//regulation of biological quality;GO:0008152//metabolic process;GO:0044763//single-organism cellular process;GO:0009987//cellular process;GO:0044699//single-organism process;GO:0019725//cellular homeostasis;GO:0042592//homeostatic process
TCONS_00093853	13.1733	42.8833	1.7028	3.45e-09	5.71e-07	PAP29	probable inactive purple acid phosphatase 29 [Solanum tuberosum]	-	-	-	-	-	-	-
PGSC0003DMG400006672	10.8167	35.0367	1.69561	2.97e-06	0.000237212	SUS2	sucrose synthase [Solanum tuberosum]	Metabolism	Global and overview maps;Carbohydrate metabolism	ko01100//tMetabolic pathways;ko00500//Starch and sucrose metabolism	K00695	-	GO:0016740//transferase activity;GO:0016758//transferase activity, transferring hexosyl groups;GO:0046527//glucosyltransferase activity;GO:0008194//UDP-glycosyltransferase activity;GO:0003824//catalytic activity;GO:0035251//UDP-glucosyltransferase activity;GO:0016757//transferase activity, transferring glycosyl groups	GO:0009058//biosynthetic process;GO:0032502//developmental process;GO:0000003//reproduction;GO:1903509//liposaccharide metabolic process;GO:0046467//membrane lipid biosynthetic process;GO:0043170//macromolecule metabolic process;GO:0008152//metabolic process;GO:0044763//single-organism cellular process;GO:1901576//organic substance biosynthetic process;GO:0006073//cellular glucan metabolic proces…
PGSC0003DMG402001494	44.9333	145.093	1.69112	2.19e-08	3.15e-06	STH-2	pathogenesis-related protein STH-2-like [Solanum tuberosum]	-	-	-	-	-	-	-
PGSC0003DMG400019526	11.8767	38.25	1.68733	2.93e-07	3.09e-05	rbck1	probable E3 ubiquitin-protein ligase RNF217 [Solanum tuberosum]	Brite Hierarchies	Protein families: genetic information processing	ko04121//Ubiquitin system	K11975	-	-	-
PGSC0003DMG400009513	128.02	411.943	1.68608	1.66e-08	2.44e-06	CDI	aspartic protease inhibitor 3 [Solanum tuberosum]	-	-	-	-	GO:0043229//intracellular organelle;GO:0044464//cell part;GO:0043226//organelle;GO:0044424//intracellular part;GO:0043231//intracellular membrane-bounded organelle;GO:0005622//intracellular;GO:0043227//membrane-bounded organelle;GO:0005623//cell	GO:0061134//peptidase regulator activity;GO:0004857//enzyme inhibitor activity;GO:0098772//molecular function regulator;GO:0004866//endopeptidase inhibitor activity;GO:0030414//peptidase inhibitor activity;GO:0061135//endopeptidase regulator activity;GO:0030234//enzyme regulator activity	GO:0065007//biological regulation;GO:0051246//regulation of protein metabolic process;GO:0051346//negative regulation of hydrolase activity;GO:0051336//regulation of hydrolase activity;GO:0010466//negative regulation of peptidase activity;GO:0048523//negative regulation of cellular process;GO:0009892//negative regulation of metabolic process;GO:0030162//regulation of proteolysis;GO:0060255//regul…
PGSC0003DMG400025395	19.75	63.3633	1.6818	1.54e-07	1.76e-05	NPF3.1	protein NRT1/ PTR FAMILY 3.1-like [Solanum tuberosum]	-	-	-	-	-	-	GO:0051179//localization;GO:0051234//establishment of localization
TCONS_00045868	1.15667	3.69333	1.67495	0.000814139	0.0255158	-	uncharacterized protein LOC102604884 isoform X1 [Solanum tuberosum]	-	-	-	-	-	-	-
PGSC0003DMG400001692	6.77667	21.61	1.67305	0.0003584	0.0132114	CYP714A1	cytochrome P450 714C2-like [Solanum tuberosum]	-	-	-	-	-	GO:0043167//ion binding;GO:0016491//oxidoreductase activity;GO:0043169//cation binding;GO:0005488//binding;GO:0003824//catalytic activity;GO:0046872//metal ion binding	-
PGSC0003DMG400008354	33.2767	106.077	1.67252	2.15e-07	2.34e-05	-	uncharacterized protein LOC102584034 [Solanum tuberosum]	-	-	-	-	-	-	-
PGSC0003DMG400027393	4.27	13.5833	1.66953	0.000105433	0.00484249	F6'H2	feruloyl CoA ortho-hydroxylase 2-like [Solanum tuberosum]	Metabolism	Biosynthesis of other secondary metabolites;Global and overview maps	ko01110//Biosynthesis of secondary metabolites;ko00940//Phenylpropanoid biosynthesis	K06892	-	-	-
PGSC0003DMG400033563	3.91667	12.4067	1.66342	0.0010264	0.0305582	At1g13570	F-box/FBD/LRR-repeat protein At1g13570-like, partial [Solanum tuberosum]	-	-	-	-	-	-	-
PGSC0003DMG400022931	6.32333	20.03	1.66341	4.17e-06	0.000319386	ABF1	ABSCISIC ACID-INSENSITIVE 5-like protein 7 [Solanum tuberosum]	Environmental Information Processing;Brite Hierarchies	Protein families: genetic information processing;Signal transduction	ko04075//Plant hormone signal transduction;ko03000//Transcription factors	K14432	-	GO:0003677//DNA binding;GO:0005488//binding;GO:0097159//organic cyclic compound binding;GO:0003676//nucleic acid binding;GO:1901363//heterocyclic compound binding	GO:0065007//biological regulation;GO:0010468//regulation of gene expression;GO:0050789//regulation of biological process;GO:0019222//regulation of metabolic process;GO:0060255//regulation of macromolecule metabolic process
PGSC0003DMG401025397	2.13333	6.75667	1.6632	0.000849545	0.0262838	pitA	phosphatidylinositol transfer protein 1-like isoform X1 [Solanum tuberosum]	-	-	-	-	-	-	-
PGSC0003DMG400004766	10.2767	32.47	1.65973	3.13e-05	0.00179279	At5g13200	GEM-like protein 5 [Solanum tuberosum]	-	-	-	-	-	-	-
PGSC0003DMG400033567	10.9433	34.5067	1.65682	0.000129427	0.00576497	DIOX2	probable 2-oxoglutarate/Fe(II)-dependent dioxygenase [Solanum tuberosum]	-	-	-	-	-	-	-
PGSC0003DMG400024181	6.67	21.0267	1.65646	1.48e-06	0.000127527	CUT1	3-ketoacyl-CoA synthase 5-like [Solanum tuberosum]	Metabolism;Organismal Systems	Lipid metabolism;Global and overview maps;Environmental adaptation	ko01100//tMetabolic pathways;ko01110//Biosynthesis of secondary metabolites;ko04626//Plant-pathogen interaction;ko00062//Fatty acid elongation	K15397	-	-	-
PGSC0003DMG400024362	9.20667	28.9367	1.65215	1.49e-06	0.000128948	CER26	protein ECERIFERUM 26 [Solanum tuberosum]	-	-	-	-	-	-	-
PGSC0003DMG400000599	10.0933	31.6767	1.65002	5.6e-05	0.00286836	BHLH47	transcription factor bHLH47 [Solanum tuberosum]	-	-	-	-	-	-	-
TCONS_00000702	6.27	19.6733	1.6497	0.000525656	0.0180063	-	glucan endo-1,3-beta-glucosidase A-like [Solanum tuberosum]	-	-	-	-	-	GO:0016787//hydrolase activity;GO:0016798//hydrolase activity, acting on glycosyl bonds;GO:0008422//beta-glucosidase activity;GO:0004553//hydrolase activity, hydrolyzing O-glycosyl compounds;GO:0015926//glucosidase activity;GO:0003824//catalytic activity	GO:0044238//primary metabolic process;GO:0008152//metabolic process
PGSC0003DMG400000157	16.27	50.88	1.64488	2.19e-06	0.000180772	DBP	remorin-like [Solanum tuberosum]	-	-	-	-	-	-	-
PGSC0003DMG400000519	3.90667	12.2167	1.64484	0.0014855	0.0402976	PR2	glucan endo-1,3-beta-glucosidase, acidic isoform GI9-like precursor [Solanum tuberosum]	-	-	-	-	-	-	-
PGSC0003DMG400008030	6.37667	19.94	1.64479	1.36e-07	1.59e-05	--	uncharacterized protein LOC102581113 [Solanum tuberosum]	-	-	-	-	-	-	-
PGSC0003DMG400022950	2.10333	6.56667	1.64248	2.3e-05	0.00137453	ATPK2	serine/threonine-protein kinase AtPK2/AtPK19-like [Solanum tuberosum]	Brite Hierarchies	Protein families: metabolism	ko01001//Protein kinases	K04688	-	GO:0003824//catalytic activity;GO:0016301//kinase activity;GO:0016740//transferase activity;GO:0016772//transferase activity, transferring phosphorus-containing groups	-
PGSC0003DMG400018280	2.44667	7.63667	1.64213	9.25e-05	0.0043535	PIF3	transcription factor PIF3-like [Solanum tuberosum]	Environmental Information Processing;Organismal Systems	Environmental adaptation;Signal transduction	ko04075//Plant hormone signal transduction;ko04712//Circadian rhythm - plant	K12126	-	-	-
TCONS_00029262	29.6233	92.2467	1.63876	1.85e-07	2.06e-05	CAR4	protein C2-DOMAIN ABA-RELATED 4-like [Solanum tuberosum]	-	-	-	-	-	-	-
TCONS_00029355	2.41333	7.5	1.63586	0.000172249	0.00727056	SPAC2F3.16	uncharacterized protein LOC102587113 [Solanum tuberosum]	-	-	-	-	-	-	-
PGSC0003DMG400012549	25.1567	77.9933	1.63241	6.21e-09	9.9e-07	DHS2	phospho-2-dehydro-3-deoxyheptonate aldolase 2, chloroplastic-like [Solanum tuberosum]	Metabolism	Global and overview maps;Amino acid metabolism	ko01100//tMetabolic pathways;ko01110//Biosynthesis of secondary metabolites;ko01230//Biosynthesis of amino acids;ko00400//Phenylalanine, tyrosine and tryptophan biosynthesis	K01626	GO:0009536//plastid;GO:0044444//cytoplasmic part;GO:0044422//organelle part;GO:0044424//intracellular part;GO:0043226//organelle;GO:0005737//cytoplasm;GO:0044435//plastid part;GO:0031984//organelle subcompartment;GO:0031976//plastid thylakoid;GO:0009579//thylakoid;GO:0044446//intracellular organelle part;GO:0005623//cell;GO:0043229//intracellular organelle;GO:0043231//intracellular membrane-bound…	GO:0003824//catalytic activity	GO:0006807//nitrogen compound metabolic process;GO:0044283//small molecule biosynthetic process;GO:0006520//cellular amino acid metabolic process;GO:0044711//single-organism biosynthetic process;GO:0019752//carboxylic acid metabolic process;GO:0006082//organic acid metabolic process;GO:0043648//dicarboxylic acid metabolic process;GO:0044763//single-organism cellular process;GO:0044249//cellular b…
PGSC0003DMG400014345	17.27	53.4933	1.63109	4.84e-05	0.00255977	AAE3	oxalate--CoA ligase-like [Solanum tuberosum]	Metabolism	Carbohydrate metabolism;Global and overview maps	ko01100//tMetabolic pathways;ko00630//Glyoxylate and dicarboxylate metabolism	K22133	-	-	-
PGSC0003DMG400027937	11.55	35.7467	1.62992	0.000154692	0.00665163	HHP1	heptahelical transmembrane protein 1-like [Solanum tuberosum]	-	-	-	-	-	-	-
PGSC0003DMG400024759	5.55	17.1067	1.624	1.95e-07	2.15e-05	SR30	serine/arginine-rich splicing factor SR30 [Solanum tuberosum]	Genetic Information Processing;Brite Hierarchies	Transcription;Protein families: genetic information processing	ko03040//Spliceosome;ko03041//Spliceosome	K12890	-	-	-
PGSC0003DMG400000857	1.57	4.83667	1.62325	7.78e-06	0.000540355	HIR1	hypersensitive-induced response protein 1-like [Solanum tuberosum]	-	-	-	-	-	-	-
PGSC0003DMG400012408	4.42333	13.6167	1.62217	0.000588772	0.0197188	At3g15260	protein phosphatase 2C [Solanum lycopersicum]	-	-	-	-	-	GO:0043167//ion binding;GO:0016791//phosphatase activity;GO:0016787//hydrolase activity;GO:0003824//catalytic activity;GO:0042578//phosphoric ester hydrolase activity;GO:0043169//cation binding;GO:0016788//hydrolase activity, acting on ester bonds;GO:0005488//binding	GO:0006793//phosphorus metabolic process;GO:0044237//cellular metabolic process;GO:0009987//cellular process;GO:0006796//phosphate-containing compound metabolic process;GO:0008152//metabolic process
PGSC0003DMG402025083	111.463	341.807	1.61661	9.77e-08	1.2e-05	PER12	peroxidase 12 [Solanum tuberosum]	Metabolism	Biosynthesis of other secondary metabolites;Global and overview maps	ko01100//tMetabolic pathways;ko01110//Biosynthesis of secondary metabolites;ko00940//Phenylpropanoid biosynthesis	K00430	GO:0005618//cell wall;GO:0005623//cell;GO:0044424//intracellular part;GO:0044464//cell part;GO:0030312//external encapsulating structure;GO:0005622//intracellular;GO:0043231//intracellular membrane-bounded organelle;GO:0043229//intracellular organelle;GO:0071944//cell periphery;GO:0043226//organelle;GO:0005911//cell-cell junction;GO:0030054//cell junction;GO:0043227//membrane-bounded organelle	GO:0046906//tetrapyrrole binding;GO:0005488//binding;GO:0043167//ion binding;GO:0043169//cation binding;GO:1901363//heterocyclic compound binding;GO:0003824//catalytic activity;GO:0097159//organic cyclic compound binding	GO:0000003//reproduction;GO:0003006//developmental process involved in reproduction;GO:0050789//regulation of biological process;GO:0008152//metabolic process;GO:0032502//developmental process;GO:0044710//single-organism metabolic process;GO:0050793//regulation of developmental process;GO:0042743//hydrogen peroxide metabolic process;GO:0022414//reproductive process;GO:0072593//reactive oxygen spe…
TCONS_00079470	6.45667	19.74	1.61226	8.06e-07	7.51e-05	EDR1	uncharacterized protein LOC102589343 isoform X1 [Solanum tuberosum]	-	-	-	-	-	-	-
PGSC0003DMG400019337	1.44	4.39667	1.61034	0.000830918	0.0258572	-	uncharacterized protein LOC102605085 [Solanum tuberosum]	-	-	-	-	-	-	-
PGSC0003DMG400009891	14.05	42.7767	1.60625	3.38e-06	0.00026473	AMY2	alpha-amylase isoform X1 [Solanum tuberosum]	Metabolism	Carbohydrate metabolism;Global and overview maps	ko01100//tMetabolic pathways;ko00500//Starch and sucrose metabolism	K01176	GO:0044464//cell part;GO:0005737//cytoplasm;GO:0044444//cytoplasmic part;GO:0005622//intracellular;GO:0005623//cell;GO:0044424//intracellular part	GO:0016798//hydrolase activity, acting on glycosyl bonds;GO:0016787//hydrolase activity;GO:0043167//ion binding;GO:0005488//binding;GO:0016160//amylase activity;GO:0003824//catalytic activity;GO:0004553//hydrolase activity, hydrolyzing O-glycosyl compounds;GO:0043169//cation binding;GO:0046872//metal ion binding	GO:0008152//metabolic process;GO:0044238//primary metabolic process
PGSC0003DMG400029894	4.22	12.8267	1.60383	0.000174567	0.00735669	CYP71D55	premnaspirodiene oxygenase-like [Solanum tuberosum]	-	-	-	-	-	-	-
PGSC0003DMG400025931	1.57333	4.77667	1.60218	0.000144059	0.00629877	XLG1	extra-large guanine nucleotide-binding protein 1-like [Solanum tuberosum]	-	-	-	-	-	-	-
PGSC0003DMG400015448	3.82667	11.6133	1.60162	0.000180497	0.00757304	YDA	mitogen-activated protein kinase kinase kinase YODA-like isoform X2 [Solanum tuberosum]	-	-	-	-	-	-	-
PGSC0003DMG400007178	3.88667	11.7767	1.59933	0.000200435	0.00819287	CYP98A2	cytochrome P450 98A2-like [Solanum tuberosum]	Metabolism	Global and overview maps;Biosynthesis of other secondary metabolites	ko01100//tMetabolic pathways;ko01110//Biosynthesis of secondary metabolites;ko00940//Phenylpropanoid biosynthesis;ko00941//Flavonoid biosynthesis;ko00945//Stilbenoid, diarylheptanoid and gingerol biosynthesis	K09754	-	GO:1901363//heterocyclic compound binding;GO:0005488//binding;GO:0003824//catalytic activity;GO:0043169//cation binding;GO:0046872//metal ion binding;GO:0097159//organic cyclic compound binding;GO:0046906//tetrapyrrole binding;GO:0046914//transition metal ion binding;GO:0043167//ion binding;GO:0016491//oxidoreductase activity	GO:0044699//single-organism process;GO:0044710//single-organism metabolic process;GO:0008152//metabolic process
PGSC0003DMG400031000	6.37667	19.2933	1.59723	7.24e-06	0.000508477	At1g60420	probable nucleoredoxin 1 [Solanum tuberosum]	-	-	-	-	-	GO:0016668//oxidoreductase activity, acting on a sulfur group of donors, NAD(P) as acceptor;GO:0016491//oxidoreductase activity;GO:0016667//oxidoreductase activity, acting on a sulfur group of donors;GO:0003824//catalytic activity;GO:0016651//oxidoreductase activity, acting on NAD(P)H	GO:0000904//cell morphogenesis involved in differentiation;GO:0044763//single-organism cellular process;GO:0048468//cell development;GO:0032502//developmental process;GO:0032989//cellular component morphogenesis;GO:0016043//cellular component organization;GO:0000902//cell morphogenesis;GO:0044710//single-organism metabolic process;GO:0050789//regulation of biological process;GO:0030154//cell diff…
PGSC0003DMG400029931	2.85333	8.60667	1.59281	0.00118789	0.034224	DTX1	protein DETOXIFICATION 35-like [Solanum tuberosum]	-	-	-	-	GO:0031224//intrinsic component of membrane;GO:0044425//membrane part;GO:0016020//membrane	GO:0022804//active transmembrane transporter activity;GO:0022857//transmembrane transporter activity;GO:0005215//transporter activity;GO:0015291//secondary active transmembrane transporter activity	GO:0044763//single-organism cellular process;GO:0044699//single-organism process;GO:0009987//cellular process
TCONS_00061135	3.28667	9.90667	1.59177	0.0016988	0.0445674	GT6	anthocyanidin 3-O-glucosyltransferase 2-like [Solanum tuberosum]	-	-	-	-	-	-	-
PGSC0003DMG400031456	2.64333	7.96	1.59041	0.00089638	0.0274583	GAT1	GABA transporter 1-like [Solanum tuberosum]	-	-	-	-	-	-	-
PGSC0003DMG400008936	5.02	15.1067	1.58943	0.000194979	0.0080273	At5g06250	B3 domain-containing protein At2g36080-like [Solanum tuberosum]	-	-	-	-	-	-	-
PGSC0003DMG400013703	6.52333	19.5933	1.58668	1.52e-05	0.000957171	PECT1	ethanolamine-phosphate cytidylyltransferase-like [Solanum tuberosum]	Metabolism	Global and overview maps;Metabolism of other amino acids;Lipid metabolism	ko01100//tMetabolic pathways;ko00564//Glycerophospholipid metabolism;ko00440//Phosphonate and phosphinate metabolism	K00967	-	-	-
PGSC0003DMG400022620	4.37333	13.1167	1.5846	1.27e-05	0.00081871	--	uncharacterized protein LOC102591705 [Solanum tuberosum]	-	-	-	-	-	-	-
PGSC0003DMG400012138	15.65	46.8933	1.58322	2.73e-07	2.9e-05	--	B2 protein [Solanum tuberosum]	-	-	-	-	-	-	-
PGSC0003DMG400000184	5.54667	16.59	1.58062	5.4e-06	0.000397412	FRO2	ferric reduction oxidase 2-like [Solanum tuberosum]	-	-	-	-	GO:0016020//membrane;GO:0031224//intrinsic component of membrane;GO:0044425//membrane part	GO:0003824//catalytic activity	GO:0044699//single-organism process;GO:0008152//metabolic process;GO:0044710//single-organism metabolic process
PGSC0003DMG400009982	3.45667	10.3233	1.57846	0.00101179	0.0302651	At2g30600/At2g30610	BTB/POZ domain-containing protein At2g30600 isoform X2 [Solanum tuberosum]	-	-	-	-	-	-	-
TCONS_00039472	2.23	6.64333	1.57486	5.11e-05	0.00267127	LSM2	uncharacterized protein LOC102593697 isoform X2 [Solanum tuberosum]	-	-	-	-	-	-	-
PGSC0003DMG400026899	4.36333	12.9933	1.57427	0.000533271	0.0182016	-	multicystatin [Solanum tuberosum]	-	-	-	-	-	GO:0004857//enzyme inhibitor activity;GO:0098772//molecular function regulator;GO:0030234//enzyme regulator activity	GO:0051336//regulation of hydrolase activity;GO:0045861//negative regulation of proteolysis;GO:0032269//negative regulation of cellular protein metabolic process;GO:0031323//regulation of cellular metabolic process;GO:0052547//regulation of peptidase activity;GO:0044092//negative regulation of molecular function;GO:0065007//biological regulation;GO:0043086//negative regulation of catalytic activi…
PGSC0003DMG400030405	23.6867	70.4367	1.57225	1.35e-07	1.59e-05	HSC-I	heat shock cognate 70 kDa protein 1 [Solanum tuberosum]	Genetic Information Processing;Cellular Processes	Transport and catabolism;Transcription;Folding, sorting and degradation	ko03040//Spliceosome;ko04141//Protein processing in endoplasmic reticulum;ko04144//Endocytosis	K03283	-	GO:0097367//carbohydrate derivative binding;GO:0032549//ribonucleoside binding;GO:1901363//heterocyclic compound binding;GO:0036094//small molecule binding;GO:0001883//purine nucleoside binding;GO:0097159//organic cyclic compound binding;GO:0001882//nucleoside binding;GO:0005488//binding;GO:0032550//purine ribonucleoside binding	-
PGSC0003DMG400003726	8.10667	24.0367	1.56806	0.00012909	0.00575893	LOG1	cytokinin riboside 5'-monophosphate phosphoribohydrolase LOG1-like [Solanum tuberosum]	-	-	-	-	-	GO:0003824//catalytic activity	-
PGSC0003DMG400027392	5.60333	16.61	1.56769	0.00163693	0.0433953	F6'H2	feruloyl CoA ortho-hydroxylase 2-like [Solanum tuberosum]	Metabolism	Biosynthesis of other secondary metabolites;Global and overview maps	ko01110//Biosynthesis of secondary metabolites;ko00940//Phenylpropanoid biosynthesis	K06892	-	-	-
PGSC0003DMG402004946	2.76333	8.18667	1.56687	6.5e-05	0.00324554	At4g27290	G-type lectin S-receptor-like serine/threonine-protein kinase At4g27290 [Solanum tuberosum]	-	-	-	-	-	-	-
PGSC0003DMG402027395	6.03	17.84	1.56489	5.17e-05	0.00269953	F6'H2	feruloyl CoA ortho-hydroxylase 2-like [Solanum tuberosum]	Metabolism	Global and overview maps;Biosynthesis of other secondary metabolites	ko01110//Biosynthesis of secondary metabolites;ko00940//Phenylpropanoid biosynthesis	K06892	-	-	-
PGSC0003DMG400012670	142.08	417.607	1.55544	2e-07	2.19e-05	CUT1	3-ketoacyl-CoA synthase 6 [Solanum tuberosum]	Organismal Systems;Metabolism	Lipid metabolism;Global and overview maps;Environmental adaptation	ko01100//tMetabolic pathways;ko01110//Biosynthesis of secondary metabolites;ko04626//Plant-pathogen interaction;ko00062//Fatty acid elongation	K15397	-	-	-
PGSC0003DMG402015935	5.03	14.7833	1.55534	0.00158119	0.0422117	LKR/SDH	alpha-aminoadipic semialdehyde synthase-like isoform X2 [Solanum tuberosum]	Metabolism	Amino acid metabolism;Global and overview maps	ko01100//tMetabolic pathways;ko01110//Biosynthesis of secondary metabolites;ko00310//Lysine degradation	K14157	-	-	-
PGSC0003DMG400029915	2.69333	7.91	1.55428	0.00119823	0.0344006	AAE3	oxalate--CoA ligase [Solanum tuberosum]	Metabolism	Global and overview maps;Carbohydrate metabolism	ko01100//tMetabolic pathways;ko00630//Glyoxylate and dicarboxylate metabolism	K22133	-	-	-
PGSC0003DMG400018283	292.223	856.693	1.55171	5.12e-08	6.7e-06	Os05g0567100	Asp precursor [Solanum tuberosum]	-	-	-	-	-	GO:0016787//hydrolase activity;GO:0003824//catalytic activity	GO:0044238//primary metabolic process;GO:0043170//macromolecule metabolic process;GO:0008152//metabolic process;GO:0071704//organic substance metabolic process;GO:0019538//protein metabolic process
PGSC0003DMG400013632	20.8233	60.9833	1.55021	5.35e-07	5.19e-05	-	uncharacterized protein LOC102595515 [Solanum tuberosum]	-	-	-	-	-	-	-
PGSC0003DMG400003868	13.9367	40.7933	1.54945	2.22e-07	2.41e-05	ACR10	ACT domain-containing protein ACR10 isoform X1 [Solanum tuberosum]	-	-	-	-	-	-	-
PGSC0003DMG400002835	10.92	31.8367	1.54372	1.26e-05	0.00081139	HAT5	homeobox-leucine zipper protein HAT5-like [Solanum tuberosum]	-	-	-	-	-	-	-
PGSC0003DMG400005293	3.35333	9.77333	1.54325	0.000557983	0.0188871	-	uncharacterized protein LOC102600551 isoform X1 [Solanum tuberosum]	-	-	-	-	-	-	-
PGSC0003DMG401008870	7.16667	20.7733	1.53536	1.58e-06	0.000135745	ROPGAP1	rho GTPase-activating protein 5-like [Solanum tuberosum]	-	-	-	-	-	-	-
PGSC0003DMG401000007	11.4267	33.0067	1.53035	0.00157977	0.0422021	LPEAT2	lysophospholipid acyltransferase LPEAT2 [Solanum tuberosum]	Brite Hierarchies;Metabolism	Lipid metabolism;Global and overview maps;Protein families: metabolism	ko01100//tMetabolic pathways;ko00564//Glycerophospholipid metabolism;ko01004//Lipid biosynthesis proteins;ko00565//Ether lipid metabolism	K13510	-	-	-
TCONS_00043269	1.35	3.89333	1.52805	0.00114263	0.0332388	-	uncharacterized protein LOC107062830 [Solanum tuberosum]	-	-	-	-	-	-	-
PGSC0003DMG400020559	26.4667	76.1633	1.52492	0.000365948	0.0134298	IFI30	GILT-like protein F37H8.5 [Solanum tuberosum]	-	-	-	-	-	-	-
PGSC0003DMG400015752	13.5	38.8467	1.52483	1.63e-07	1.85e-05	SEC	probable UDP-N-acetylglucosamine--peptide N-acetylglucosaminyltransferase SEC [Solanum tuberosum]	Metabolism;Brite Hierarchies	Protein families: metabolism;Protein families: genetic information processing;Glycan biosynthesis and metabolism	ko03036//Chromosome and associated proteins;ko01003//Glycosyltransferases;ko00514//Other types of O-glycan biosynthesis	K09667	-	-	-
PGSC0003DMG400001519	6.53667	18.8	1.52411	1.31e-05	0.000839322	-	uncharacterized protein LOC102594826 [Solanum tuberosum]	-	-	-	-	-	-	-
PGSC0003DMG400023771	8.85333	25.44	1.52281	2.08e-07	2.27e-05	-	uncharacterized protein LOC102603063 [Solanum tuberosum]	-	-	-	-	-	-	-
PGSC0003DMG400019237	5.89	16.8667	1.51784	2.2e-06	0.000181552	At4g27290	G-type lectin S-receptor-like serine/threonine-protein kinase At4g27290 [Solanum tuberosum]	-	-	-	-	-	-	-
PGSC0003DMG400002398	4.38333	12.4733	1.50875	0.00110758	0.0324841	VTE4	gamma-tocopherol methyltransferase isoform X1 [Solanum tuberosum]	Metabolism	Global and overview maps;Metabolism of cofactors and vitamins	ko01100//tMetabolic pathways;ko01110//Biosynthesis of secondary metabolites;ko00130//Ubiquinone and other terpenoid-quinone biosynthesis	K05928	GO:0043227//membrane-bounded organelle;GO:0005623//cell;GO:0044424//intracellular part;GO:0043229//intracellular organelle;GO:0043231//intracellular membrane-bounded organelle;GO:0044444//cytoplasmic part;GO:0005622//intracellular;GO:0043226//organelle;GO:0009536//plastid;GO:0044464//cell part;GO:0005737//cytoplasm	GO:0016740//transferase activity;GO:0003824//catalytic activity;GO:0016741//transferase activity, transferring one-carbon groups;GO:0008171//O-methyltransferase activity;GO:0008168//methyltransferase activity	GO:0009058//biosynthetic process;GO:0044237//cellular metabolic process;GO:0044249//cellular biosynthetic process;GO:0046483//heterocycle metabolic process;GO:0009987//cellular process;GO:0008152//metabolic process;GO:0018130//heterocycle biosynthetic process
PGSC0003DMG400012438	4.94	14.0333	1.50627	0.000152203	0.00656896	--	uncharacterized protein LOC102599815 isoform X1 [Solanum tuberosum]	-	-	-	-	-	-	-
PGSC0003DMG400018247	3.07	8.72	1.50609	0.000222433	0.00892593	-	myosin-11-like isoform X1 [Solanum tuberosum]	-	-	-	-	-	-	-
TCONS_00008338	4.70333	13.2667	1.49605	0.00184887	0.0475692	PLDP1	LOW QUALITY PROTEIN: phospholipase D zeta 1-like [Solanum tuberosum]	Cellular Processes;Metabolism;Brite Hierarchies	Lipid metabolism;Global and overview maps;Protein families: genetic information processing;Transport and catabolism	ko01100//tMetabolic pathways;ko01110//Biosynthesis of secondary metabolites;ko04131//Membrane trafficking;ko04144//Endocytosis;ko00564//Glycerophospholipid metabolism;ko00565//Ether lipid metabolism	K01115	-	GO:0003824//catalytic activity	-
PGSC0003DMG400008356	4.86333	13.6967	1.49381	0.000541476	0.0184047	GDH1	glutamate dehydrogenase [Solanum tuberosum]	Metabolism;Brite Hierarchies	Global and overview maps;Metabolism of other amino acids;Protein families: signaling and cellular processes;Energy metabolism;Amino acid metabolism	ko01100//tMetabolic pathways;ko01200//Carbon metabolism;ko04147//Exosome;ko00250//Alanine, aspartate and glutamate metabolism;ko00220//Arginine biosynthesis;ko00910//Nitrogen metabolism;ko00471//D-Glutamine and D-glutamate metabolism	K00261	GO:0044422//organelle part;GO:0043227//membrane-bounded organelle;GO:0044446//intracellular organelle part;GO:0044424//intracellular part;GO:0044464//cell part;GO:0043229//intracellular organelle;GO:0044444//cytoplasmic part;GO:0044429//mitochondrial part;GO:0043226//organelle;GO:0005739//mitochondrion;GO:0005623//cell;GO:0043231//intracellular membrane-bounded organelle;GO:0005737//cytoplasm;GO:…	GO:0016639//oxidoreductase activity, acting on the CH-NH2 group of donors, NAD or NADP as acceptor;GO:0016638//oxidoreductase activity, acting on the CH-NH2 group of donors;GO:0016491//oxidoreductase activity;GO:0003824//catalytic activity	GO:0044238//primary metabolic process;GO:0044763//single-organism cellular process;GO:0044710//single-organism metabolic process;GO:0044281//small molecule metabolic process;GO:0044237//cellular metabolic process;GO:0043436//oxoacid metabolic process;GO:0044699//single-organism process;GO:0006520//cellular amino acid metabolic process;GO:1901564//organonitrogen compound metabolic process;GO:00068…
PGSC0003DMG400020246	5.86667	16.5033	1.49214	3.23e-05	0.00183339	ACR6	ACT domain-containing protein ACR6 isoform X2 [Solanum tuberosum]	-	-	-	-	-	GO:0005488//binding;GO:0043168//anion binding;GO:0043167//ion binding;GO:0043177//organic acid binding;GO:0031406//carboxylic acid binding;GO:0036094//small molecule binding	-
PGSC0003DMG400012899	31.9367	89.8233	1.49188	7.02e-07	6.62e-05	TFT10	14-3-3 protein 10 [Solanum tuberosum]	-	-	-	-	-	-	-
PGSC0003DMG400026587	5.45	15.3033	1.48952	0.00105344	0.0312817	APRR2	two-component response regulator-like APRR2 isoform X1 [Solanum tuberosum]	-	-	-	-	-	-	-
PGSC0003DMG400010697	2.85333	8.01	1.48915	0.00122288	0.0349152	NFYA1	nuclear transcription factor Y subunit A-1-like [Solanum tuberosum]	Brite Hierarchies	Protein families: genetic information processing	ko03000//Transcription factors	K08064	-	-	-
PGSC0003DMG401021549	40.9567	114.813	1.48712	1.45e-06	0.000125818	PAL5	phenylalanine ammonia-lyase 3 [Solanum lycopersicum]	Metabolism	Global and overview maps;Biosynthesis of other secondary metabolites;Amino acid metabolism	ko01100//tMetabolic pathways;ko01110//Biosynthesis of secondary metabolites;ko00940//Phenylpropanoid biosynthesis;ko00360//Phenylalanine metabolism	K10775	GO:0005623//cell;GO:0005622//intracellular;GO:0044464//cell part;GO:0044424//intracellular part	GO:0003824//catalytic activity;GO:0016840//carbon-nitrogen lyase activity;GO:0016841//ammonia-lyase activity;GO:0016829//lyase activity	GO:1901564//organonitrogen compound metabolic process;GO:0008152//metabolic process;GO:0019748//secondary metabolic process;GO:1901605//alpha-amino acid metabolic process;GO:0044699//single-organism process;GO:0009987//cellular process;GO:0009698//phenylpropanoid metabolic process;GO:0044763//single-organism cellular process;GO:0044550//secondary metabolite biosynthetic process;GO:0044710//single…
PGSC0003DMG400000496	73.3433	204.363	1.4784	1.06e-07	1.3e-05	FDH1	formate dehydrogenase, mitochondrial precursor [Solanum tuberosum]	Metabolism	Carbohydrate metabolism;Global and overview maps	ko01100//tMetabolic pathways;ko01200//Carbon metabolism;ko00630//Glyoxylate and dicarboxylate metabolism	K00122	GO:0005623//cell;GO:0009536//plastid;GO:0005622//intracellular;GO:0043227//membrane-bounded organelle;GO:0044444//cytoplasmic part;GO:0044464//cell part;GO:0043226//organelle;GO:0043229//intracellular organelle;GO:0043231//intracellular membrane-bounded organelle;GO:0044424//intracellular part;GO:0005737//cytoplasm	GO:0016491//oxidoreductase activity;GO:1901265//nucleoside phosphate binding;GO:0016620//oxidoreductase activity, acting on the aldehyde or oxo group of donors, NAD or NADP as acceptor;GO:0036094//small molecule binding;GO:0016903//oxidoreductase activity, acting on the aldehyde or oxo group of donors;GO:0016614//oxidoreductase activity, acting on CH-OH group of donors;GO:1901363//heterocyclic co…	GO:0044699//single-organism process;GO:0008152//metabolic process;GO:0044710//single-organism metabolic process
PGSC0003DMG400019233	12.8633	35.83	1.4779	4.26e-07	4.21e-05	2019-10-04	organic cation/carnitine transporter 4-like [Solanum tuberosum]	-	-	-	-	-	-	-
PGSC0003DMG400029517	10.5633	29.3267	1.47315	3.29e-05	0.00186297	At5g59530	1-aminocyclopropane-1-carboxylate oxidase homolog 4-like [Solanum tuberosum]	-	-	-	-	-	-	-
PGSC0003DMG400024857	5.73	15.8833	1.47091	0.000536236	0.0182651	SKP2B	F-box protein SKP2A [Solanum tuberosum]	Genetic Information Processing	Folding, sorting and degradation	ko04120//Ubiquitin mediated proteolysis	K03875	-	-	-
PGSC0003DMG400031166	48.6433	134.27	1.46482	2.55e-06	0.000207138	NDKP1	nucleoside diphosphate kinase [Solanum tuberosum]	Metabolism;Environmental Information Processing	Signal transduction;Global and overview maps;Nucleotide metabolism	ko01100//tMetabolic pathways;ko01110//Biosynthesis of secondary metabolites;ko04016//MAPK signaling pathway - plant;ko00230//Purine metabolism;ko00240//Pyrimidine metabolism	K00940	-	GO:0043169//cation binding;GO:0097367//carbohydrate derivative binding;GO:0036094//small molecule binding;GO:0097159//organic cyclic compound binding;GO:0032549//ribonucleoside binding;GO:0003824//catalytic activity;GO:0016772//transferase activity, transferring phosphorus-containing groups;GO:0016776//phosphotransferase activity, phosphate group as acceptor;GO:0005488//binding;GO:1901363//hetero…	GO:0006164//purine nucleotide biosynthetic process;GO:0044763//single-organism cellular process;GO:1901137//carbohydrate derivative biosynthetic process;GO:1901135//carbohydrate derivative metabolic process;GO:0046390//ribose phosphate biosynthetic process;GO:0009199//ribonucleoside triphosphate metabolic process;GO:0019637//organophosphate metabolic process;GO:0044237//cellular metabolic process…
PGSC0003DMG400002914	21.4367	59.07	1.46235	5.02e-06	0.000374873	EBF2	EIN3-binding F-box protein 1-like [Solanum tuberosum]	Environmental Information Processing	Signal transduction	ko04075//Plant hormone signal transduction;ko04016//MAPK signaling pathway - plant	K14515	-	-	GO:0009719//response to endogenous stimulus;GO:0007568//aging;GO:0050896//response to stimulus;GO:0032502//developmental process;GO:0044767//single-organism developmental process;GO:0010033//response to organic substance;GO:0009725//response to hormone;GO:0042221//response to chemical;GO:0044699//single-organism process
TCONS_00080244	1.88667	5.18667	1.45897	0.00105697	0.0313121	-	-	-	-	-	-	-	-	-
PGSC0003DMG400001474	2.74667	7.54667	1.45816	3.99e-05	0.00217991	SLC38A2	probable sodium-coupled neutral amino acid transporter 6 [Solanum tuberosum]	Brite Hierarchies	Protein families: signaling and cellular processes	ko02000//Transporters	K14207	GO:0044425//membrane part;GO:0016020//membrane;GO:0031224//intrinsic component of membrane	-	-
PGSC0003DMG400024720	37.6633	103.28	1.45533	0.000228942	0.009123	--	auxin-repressed 12.5 kDa protein-like [Solanum tuberosum]	-	-	-	-	-	-	GO:0008104//protein localization;GO:0033036//macromolecule localization;GO:0051179//localization
PGSC0003DMG400030463	8.22	22.47	1.45079	3.13e-05	0.00179407	WNK4	probable serine/threonine-protein kinase WNK4 [Solanum tuberosum]	-	-	-	-	-	-	-
TCONS_00003703	2.86333	7.82333	1.45009	0.000619248	0.020511	RLP12	9A [Solanum pimpinellifolium]	-	-	-	-	-	-	-
PGSC0003DMG400008988	265.857	725.573	1.44847	1.6e-07	1.83e-05	TSJT1	stem-specific protein TSJT1 [Solanum pennellii]	-	-	-	-	-	-	-
PGSC0003DMG400014030	14.49	39.5167	1.4474	5.91e-06	0.000425489	RSH3	probable GTP diphosphokinase RSH2, chloroplastic [Solanum tuberosum]	Metabolism	Nucleotide metabolism	ko00230//Purine metabolism	K00951	-	-	-
PGSC0003DMG400017643	5.31667	14.47	1.44447	0.000427834	0.0152999	--	uncharacterized protein LOC102599305 [Solanum tuberosum]	-	-	-	-	-	-	-
PGSC0003DMG400026233	13.8433	37.6533	1.44359	6.73e-06	0.000475749	NUDT8	nudix hydrolase 8-like [Solanum tuberosum]	-	-	-	-	-	-	-
PGSC0003DMG400018307	12.6667	34.4167	1.44207	0.000160013	0.00684737	RMA1H1	E3 ubiquitin-protein ligase RMA1H1, partial [Solanum tuberosum]	Genetic Information Processing	Folding, sorting and degradation	ko04141//Protein processing in endoplasmic reticulum	K10666	-	-	-
PGSC0003DMG400013264	6.35667	17.24	1.43942	0.000129354	0.00576497	--	uncharacterized protein LOC102604757 [Solanum tuberosum]	-	-	-	-	-	-	-
PGSC0003DMG401015894	4.81333	13.01	1.43451	0.000616101	0.0204305	AMT2	ammonium transporter 2 [Solanum tuberosum]	-	-	-	-	GO:0044425//membrane part;GO:0016020//membrane;GO:0005911//cell-cell junction;GO:0030054//cell junction;GO:0031224//intrinsic component of membrane	GO:0015291//secondary active transmembrane transporter activity;GO:0022804//active transmembrane transporter activity;GO:0015075//ion transmembrane transporter activity;GO:0008324//cation transmembrane transporter activity;GO:0022891//substrate-specific transmembrane transporter activity;GO:0022857//transmembrane transporter activity;GO:0005215//transporter activity;GO:0015077//monovalent inorgan…	GO:0071705//nitrogen compound transport;GO:0043207//response to external biotic stimulus;GO:0042537//benzene-containing compound metabolic process;GO:1901700//response to oxygen-containing compound;GO:0051649//establishment of localization in cell;GO:0009617//response to bacterium;GO:0033036//macromolecule localization;GO:0071310//cellular response to organic substance;GO:0072593//reactive oxygen…
PGSC0003DMG400029059	23.3433	62.83	1.42844	2.94e-07	3.09e-05	PAPS3	nuclear poly(A) polymerase 3-like [Solanum tuberosum]	Genetic Information Processing;Brite Hierarchies	Translation;Protein families: genetic information processing	ko03019//Messenger RNA Biogenesis;ko03015//mRNA surveillance pathway	K14376	-	-	-
PGSC0003DMG400003218	13.2433	35.6167	1.42729	4.44e-06	0.00033652	SR34A	pre-mRNA splicing factor-like protein [Solanum tuberosum]	Genetic Information Processing;Brite Hierarchies	Transcription;Protein families: genetic information processing	ko03040//Spliceosome;ko03041//Spliceosome	K12890	-	-	-
TCONS_00045853	7.69667	20.6467	1.4236	3.59e-05	0.00199839	-	uncharacterized protein LOC102604884 isoform X1 [Solanum tuberosum]	-	-	-	-	-	-	-
PGSC0003DMG400017922	11.2833	30.23	1.42179	9.83e-06	0.000660491	SEC	probable UDP-N-acetylglucosamine--peptide N-acetylglucosaminyltransferase SEC [Solanum tuberosum]	Brite Hierarchies;Metabolism	Glycan biosynthesis and metabolism;Protein families: genetic information processing;Protein families: metabolism	ko03036//Chromosome and associated proteins;ko01003//Glycosyltransferases;ko00514//Other types of O-glycan biosynthesis	K09667	-	-	-
PGSC0003DMG400011330	3.61333	9.67333	1.42068	0.000687537	0.0223961	BCE2	lipoamide acyltransferase component of branched-chain alpha-keto acid dehydrogenase complex, mitochondrial [Solanum tuberosum]	Metabolism	Global and overview maps;Carbohydrate metabolism;Amino acid metabolism	ko01100//tMetabolic pathways;ko01110//Biosynthesis of secondary metabolites;ko00280//Valine, leucine and isoleucine degradation;ko00640//Propanoate metabolism	K09699	-	GO:0016746//transferase activity, transferring acyl groups;GO:0003824//catalytic activity;GO:0016740//transferase activity	-
PGSC0003DMG400003316	42.98	114.8	1.41739	1.9e-07	2.1e-05	MYB44	transcription factor MYB44-like [Solanum tuberosum]	Organismal Systems	Environmental adaptation	ko04626//Plant-pathogen interaction	K09422	-	-	-
PGSC0003DMG400004617	22.62	60.41	1.41719	2.98e-05	0.00171791	C/VIF1	cell wall / vacuolar inhibitor of fructosidase 1-like [Solanum tuberosum]	-	-	-	-	-	GO:0003824//catalytic activity;GO:0016787//hydrolase activity;GO:0016788//hydrolase activity, acting on ester bonds;GO:0052689//carboxylic ester hydrolase activity	GO:0019222//regulation of metabolic process;GO:0009892//negative regulation of metabolic process;GO:0050789//regulation of biological process;GO:0048519//negative regulation of biological process;GO:0065007//biological regulation
PGSC0003DMG400033689	78.8867	210.26	1.41432	4.04e-07	4.04e-05	--	UV-B-induced protein At3g17800, chloroplastic-like [Solanum tuberosum]	-	-	-	-	-	-	-
PGSC0003DMG400005676	6.70333	17.83	1.41136	2.93e-06	0.000234397	stk11ip	uncharacterized protein LOC102592520 isoform X1 [Solanum tuberosum]	-	-	-	-	-	-	-
PGSC0003DMG400009871	12.31	32.68	1.40858	3.32e-05	0.00187371	TL1	thaumatin-like protein 1b [Solanum tuberosum]	-	-	-	-	-	-	-
PGSC0003DMG400023388	3.81667	10.13	1.40825	1.75e-06	0.000148881	PDR2	pleiotropic drug resistance protein 2-like [Solanum tuberosum]	-	-	-	-	-	-	-
PGSC0003DMG400014772	11.8267	31.1233	1.39595	0.000145916	0.00634594	THT4	tyramine N-feruloyltransferase 4/11-like [Solanum tuberosum]	-	-	-	-	-	GO:0003824//catalytic activity	-
PGSC0003DMG400005713	7.25667	19.01	1.38938	2.82e-05	0.00164215	ALMT9	aluminum-activated malate transporter 9 [Solanum tuberosum]	-	-	-	-	-	-	-
PGSC0003DMT400044370	46.71	122.253	1.38807	2.99e-07	3.12e-05	PHT1-4	inorganic phosphate transporter isoform X1 [Solanum tuberosum]	-	-	-	-	GO:0016020//membrane;GO:0044425//membrane part;GO:0031224//intrinsic component of membrane	GO:0005215//transporter activity	GO:1902578//single-organism localization;GO:0051179//localization;GO:0051234//establishment of localization;GO:0044765//single-organism transport;GO:0006811//ion transport;GO:0006810//transport;GO:0006820//anion transport;GO:0009987//cellular process;GO:0015698//inorganic anion transport;GO:0044763//single-organism cellular process;GO:0044699//single-organism process
PGSC0003DMG400000978	10.1133	26.4533	1.38719	4.86e-05	0.00256373	ACPD	stearoyl-[acyl-carrier-protein] 9-desaturase, chloroplastic [Solanum tuberosum]	Metabolism	Lipid metabolism;Global and overview maps	ko01212//Fatty acid metabolism;ko00061//Fatty acid biosynthesis;ko01040//Biosynthesis of unsaturated fatty acids	K03921	-	-	-
TCONS_00033064	3.49667	9.13	1.38463	0.000292729	0.0111587	CNGC20	probable cyclic nucleotide-gated ion channel 20, chloroplastic [Solanum tuberosum]	Brite Hierarchies;Organismal Systems	Protein families: signaling and cellular processes;Environmental adaptation	ko04626//Plant-pathogen interaction;ko04040//Ion channels	K05391	-	-	-
PGSC0003DMG400028198	10.56	27.55	1.38344	0.000245516	0.00963552	CAMBP25	calmodulin-binding protein 25-like [Solanum tuberosum]	-	-	-	-	-	-	-
PGSC0003DMG401011095	7.36667	19.2067	1.38252	0.00161214	0.0428377	At5g58770	dehydrodolichyl diphosphate synthase 2-like [Solanum tuberosum]	Metabolism	Global and overview maps;Metabolism of terpenoids and polyketides	ko01110//Biosynthesis of secondary metabolites;ko00900//Terpenoid backbone biosynthesis	K11778	-	-	-
PGSC0003DMG400031809	9.81	25.57	1.38213	2.65e-05	0.0015504	LOX1.5	probable linoleate 9S-lipoxygenase 5 isoform X2 [Solanum tuberosum]	Metabolism	Lipid metabolism	ko00591//Linoleic acid metabolism	K15718	-	-	-
PGSC0003DMG400001179	3.68	9.58333	1.38082	0.000588075	0.0197071	ICME	isoprenylcysteine alpha-carbonyl methylesterase ICME-like isoform X1 [Solanum tuberosum]	Metabolism	Metabolism of terpenoids and polyketides	ko00900//Terpenoid backbone biosynthesis	K15889	-	-	-
PGSC0003DMG400013258	23.96	62.18	1.37582	1.23e-05	0.00080099	--	uncharacterized protein LOC102582984 [Solanum tuberosum]	-	-	-	-	-	-	-
PGSC0003DMG400001574	13.7167	35.5933	1.37568	3.87e-05	0.00213102	SSL6	protein STRICTOSIDINE SYNTHASE-LIKE 6-like [Solanum tuberosum]	-	-	-	-	-	-	-
PGSC0003DMG400011872	7.48	19.4067	1.37544	6.33e-05	0.00317101	--	putative glucuronosyltransferase PGSIP8 [Solanum tuberosum]	-	-	-	-	-	-	-
PGSC0003DMG400026384	2.53333	6.55667	1.37193	0.000976094	0.0294754	WAKL14	probable serine/threonine-protein kinase At1g18390 isoform X1 [Solanum tuberosum]	-	-	-	-	-	-	-
TCONS_00068746	3.17	8.19667	1.37055	0.000738579	0.0236673	At1g31830	probable polyamine transporter At1g31830 isoform X2 [Solanum tuberosum]	-	-	-	-	-	-	-
PGSC0003DMG400003849	7.49	19.3	1.36556	0.000185079	0.00770866	GID1B	gibberellin receptor GID1B-like [Solanum tuberosum]	Environmental Information Processing	Signal transduction	ko04075//Plant hormone signal transduction	K14493	-	GO:0003824//catalytic activity	-
PGSC0003DMG400030950	14.3133	36.86	1.3647	1.46e-05	0.000920875	HISN7	bifunctional phosphatase IMPL2, chloroplastic [Solanum tuberosum]	Environmental Information Processing;Metabolism	Global and overview maps;Signal transduction;Amino acid metabolism;Carbohydrate metabolism	ko01100//tMetabolic pathways;ko01110//Biosynthesis of secondary metabolites;ko01230//Biosynthesis of amino acids;ko04070//Phosphatidylinositol signaling system;ko00562//Inositol phosphate metabolism;ko00053//Ascorbate and aldarate metabolism;ko00340//Histidine metabolism	K18649	GO:0005623//cell;GO:0005737//cytoplasm;GO:0043227//membrane-bounded organelle;GO:0044424//intracellular part;GO:0043231//intracellular membrane-bounded organelle;GO:0044464//cell part;GO:0005622//intracellular;GO:0009536//plastid;GO:0044444//cytoplasmic part;GO:0043226//organelle;GO:0043229//intracellular organelle	GO:0016791//phosphatase activity;GO:0016788//hydrolase activity, acting on ester bonds;GO:0052745//inositol phosphate phosphatase activity;GO:0043169//cation binding;GO:0052834//inositol monophosphate phosphatase activity;GO:0016787//hydrolase activity;GO:0003824//catalytic activity;GO:0005488//binding;GO:0042578//phosphoric ester hydrolase activity;GO:0043167//ion binding	GO:0044281//small molecule metabolic process;GO:0044710//single-organism metabolic process;GO:1901615//organic hydroxy compound metabolic process;GO:0006629//lipid metabolic process;GO:0008152//metabolic process;GO:0006644//phospholipid metabolic process;GO:0044237//cellular metabolic process;GO:0044723//single-organism carbohydrate metabolic process;GO:0006793//phosphorus metabolic process;GO:00…
PGSC0003DMG400004445	1.87333	4.80667	1.35943	0.00147227	0.0400478	Lipm	lipase 1-like [Solanum tuberosum]	-	-	-	-	-	-	-
PGSC0003DMG400033583	24.0933	61.74	1.35757	1.09e-05	0.000722693	NIC1	nicotinamidase 1-like [Solanum tuberosum]	-	-	-	-	-	-	-
PGSC0003DMG400026671	24.4733	62.6367	1.3558	6.61e-07	6.26e-05	SPE2	arginine decarboxylase-like [Solanum tuberosum]	Metabolism	Amino acid metabolism;Global and overview maps	ko01100//tMetabolic pathways;ko00330//Arginine and proline metabolism	K01583	-	GO:0016830//carbon-carbon lyase activity;GO:0016831//carboxy-lyase activity;GO:0016829//lyase activity;GO:0003824//catalytic activity	GO:0008152//metabolic process;GO:0044710//single-organism metabolic process;GO:0034641//cellular nitrogen compound metabolic process;GO:0006520//cellular amino acid metabolic process;GO:1901605//alpha-amino acid metabolic process;GO:0009309//amine biosynthetic process;GO:0009308//amine metabolic process;GO:0044281//small molecule metabolic process;GO:0044699//single-organism process;GO:0006596//p…
PGSC0003DMG400025470	5.31	13.59	1.35576	0.000469431	0.0164708	PCS1	aspartic proteinase PCS1-like [Solanum tuberosum]	-	-	-	-	-	-	-
PGSC0003DMG400008846	2.64333	6.76	1.35466	0.000941104	0.0286155	--	uncharacterized protein LOC102581148 isoform X1 [Solanum tuberosum]	-	-	-	-	-	-	-
PGSC0003DMG400005716	207.42	530.01	1.35346	9.24e-07	8.46e-05	--	uncharacterized protein LOC102598336 [Solanum tuberosum]	-	-	-	-	-	-	-
PGSC0003DMG400009474	7.03667	17.9067	1.34753	6.71e-06	0.000474656	SPBC2A9.03	uncharacterized WD repeat-containing protein C2A9.03-like [Solanum tuberosum]	-	-	-	-	-	-	-
PGSC0003DMG400026211	23.53	59.7933	1.34548	2.84e-06	0.000228595	SAPK3	serine/threonine-protein kinase SAPK3-like [Solanum pennellii]	Environmental Information Processing	Signal transduction	ko04075//Plant hormone signal transduction;ko04016//MAPK signaling pathway - plant	K14498	-	-	-
PGSC0003DMG400007141	3.52	8.94333	1.34524	0.000272766	0.0105029	ABCF1	ABC transporter F family member 1-like [Solanum tuberosum]	Brite Hierarchies	Protein families: genetic information processing	ko03009//Ribosome biogenesis	K06185	-	-	-
PGSC0003DMG401000859	143.16	363.57	1.3446	5.24e-07	5.09e-05	--	carboxypeptidase Y [Solanum tuberosum]	-	-	-	-	-	-	-
PGSC0003DMG400003591	15.7167	39.91	1.34446	3.13e-06	0.000248012	PLDDELTA	phospholipase D delta [Solanum tuberosum]	Cellular Processes;Metabolism;Brite Hierarchies	Protein families: genetic information processing;Transport and catabolism;Global and overview maps;Lipid metabolism	ko01100//tMetabolic pathways;ko01110//Biosynthesis of secondary metabolites;ko04131//Membrane trafficking;ko04144//Endocytosis;ko00564//Glycerophospholipid metabolism;ko00565//Ether lipid metabolism	K01115	-	-	-
PGSC0003DMG400009349	1.66333	4.21	1.33974	0.000140565	0.00618389	-	hypothetical protein SDM1_44t00011 [Solanum demissum]	-	-	-	-	-	-	-
PGSC0003DMG400031081	14.76	37.3333	1.33877	5.79e-06	0.000418168	spoIIIAA	uncharacterized protein ycf45 [Solanum tuberosum]	-	-	-	-	-	-	-
PGSC0003DMG400028371	4.01667	10.1533	1.33788	0.000264243	0.0102438	PAP1	probable inactive purple acid phosphatase 1 [Solanum tuberosum]	-	-	-	-	-	-	-
PGSC0003DMG400012603	8.88333	22.3333	1.33003	7.86e-05	0.00381241	D6PKL3	serine/threonine-protein kinase D6PK [Solanum tuberosum]	-	-	-	-	-	-	-
PGSC0003DMG400013398	3.97667	9.99667	1.32989	0.00032297	0.0120776	CSLG2	cellulose synthase-like protein G2 [Solanum tuberosum]	-	-	-	-	-	-	-
PGSC0003DMG400033650	15.8233	39.7233	1.32793	0.000891893	0.0273669	At1g02190	protein ECERIFERUM 1-like [Solanum tuberosum]	Metabolism	Global and overview maps;Lipid metabolism	ko01110//Biosynthesis of secondary metabolites;ko00073//Cutin, suberine and wax biosynthesis	K15404	-	-	-
PGSC0003DMG400029328	19.52	48.9833	1.32734	4.85e-05	0.00255977	ATL23	E3 ubiquitin-protein ligase ATL23-like [Solanum lycopersicum]	Brite Hierarchies	Protein families: genetic information processing	ko04121//Ubiquitin system	K19037	-	-	-
PGSC0003DMG400006813	14.1167	35.42	1.32716	0.000998874	0.0299715	SAP8	zinc finger A20 and AN1 domain-containing stress-associated protein 8-like [Solanum tuberosum]	-	-	-	-	-	-	-
PGSC0003DMG400002810	6.21	15.58	1.32703	0.000262702	0.010191	EXD3	uncharacterized protein LOC102598801 isoform X1 [Solanum tuberosum]	-	-	-	-	-	-	-
PGSC0003DMT400023209	10.0933	25.3167	1.32668	0.000303713	0.0114826	NFYC3	nuclear transcription factor Y subunit C-9-like isoform X1 [Solanum pennellii]	-	-	-	-	GO:0043226//organelle;GO:0044464//cell part;GO:0032991//macromolecular complex;GO:0044424//intracellular part;GO:0043227//membrane-bounded organelle;GO:0005622//intracellular;GO:0005623//cell;GO:0043229//intracellular organelle;GO:0044422//organelle part;GO:0005634//nucleus;GO:0044428//nuclear part;GO:0005667//transcription factor complex;GO:0044446//intracellular organelle part;GO:0043234//prote…	GO:0005515//protein binding;GO:1901363//heterocyclic compound binding;GO:0097159//organic cyclic compound binding;GO:0046983//protein dimerization activity;GO:0003676//nucleic acid binding;GO:0003677//DNA binding;GO:0005488//binding	GO:0050789//regulation of biological process;GO:0065007//biological regulation;GO:0010468//regulation of gene expression;GO:0060255//regulation of macromolecule metabolic process;GO:0019222//regulation of metabolic process
PGSC0003DMG400021452	18.53	46.21	1.31834	5.45e-06	0.000399185	AAE6	probable acyl-activating enzyme 6 [Solanum tuberosum]	-	-	-	-	-	-	-
PGSC0003DMG400028694	5.00333	12.4667	1.31711	8.06e-05	0.00389262	EIN4	protein EIN4 [Solanum tuberosum]	Environmental Information Processing	Signal transduction	ko04075//Plant hormone signal transduction;ko04016//MAPK signaling pathway - plant	K14509	GO:0016020//membrane;GO:0043226//organelle;GO:0043227//membrane-bounded organelle;GO:0031090//organelle membrane;GO:0044422//organelle part	GO:0004672//protein kinase activity;GO:0016772//transferase activity, transferring phosphorus-containing groups;GO:0060089//molecular transducer activity;GO:0016740//transferase activity;GO:0003824//catalytic activity;GO:0016773//phosphotransferase activity, alcohol group as acceptor;GO:0016301//kinase activity	GO:0007154//cell communication;GO:0023052//signaling;GO:0065007//biological regulation;GO:0035556//intracellular signal transduction;GO:0000160//phosphorelay signal transduction system;GO:0044238//primary metabolic process;GO:0043412//macromolecule modification;GO:0006796//phosphate-containing compound metabolic process;GO:0050794//regulation of cellular process;GO:0071704//organic substance meta…
PGSC0003DMG400000043	1.72333	4.29333	1.3169	0.000521318	0.0178792	PUB33	U-box domain-containing protein 33 [Solanum tuberosum]	-	-	-	-	-	-	-
PGSC0003DMG400017432	8.60333	21.3933	1.31419	3.28e-06	0.000257775	ABCC3	putative ABC transporter C family member 15 [Solanum tuberosum]	-	-	-	-	-	-	-
PGSC0003DMG401000927	5.35333	13.2867	1.31147	0.000138354	0.00610073	ergic3	endoplasmic reticulum-Golgi intermediate compartment protein 3 [Solanum lycopersicum]	-	-	-	-	-	-	-
PGSC0003DMG400013885	4.18667	10.3667	1.30808	0.00113536	0.0331237	SD18	uncharacterized protein LOC107010091 [Solanum pennellii]	-	-	-	-	-	-	-
PGSC0003DMG400031261	2.58333	6.38333	1.30508	0.000535048	0.0182405	RDR1	probable RNA-dependent RNA polymerase 1 isoform X2 [Solanum tuberosum]	Brite Hierarchies	Protein families: genetic information processing	ko03036//Chromosome and associated proteins	K11699	-	GO:0034062//RNA polymerase activity;GO:0016740//transferase activity;GO:1901363//heterocyclic compound binding;GO:0016779//nucleotidyltransferase activity;GO:0003824//catalytic activity;GO:0003676//nucleic acid binding;GO:0016772//transferase activity, transferring phosphorus-containing groups;GO:0097159//organic cyclic compound binding;GO:0005488//binding	GO:0032774//RNA biosynthetic process;GO:0015031//protein transport;GO:0048518//positive regulation of biological process;GO:0044699//single-organism process;GO:0009863//salicylic acid mediated signaling pathway;GO:0065007//biological regulation;GO:0044238//primary metabolic process;GO:0009607//response to biotic stimulus;GO:0010629//negative regulation of gene expression;GO:0010605//negative regu…
PGSC0003DMG400009163	4.62333	11.3933	1.30118	0.0017975	0.0464445	--	uncharacterized protein At1g04910-like [Solanum tuberosum]	-	-	-	-	-	-	-
PGSC0003DMG400029207	58.8833	145.097	1.30108	2.61e-05	0.00152765	WRKY70	WRKY transcription factor 6 [Solanum tuberosum]	-	-	-	-	-	-	-
PGSC0003DMG400004958	13.2267	32.54	1.29876	0.00113678	0.0331237	ITPK3	inositol-tetrakisphosphate 1-kinase 3 isoform X1 [Solanum tuberosum]	Environmental Information Processing;Metabolism	Carbohydrate metabolism;Signal transduction;Global and overview maps	ko01100//tMetabolic pathways;ko04070//Phosphatidylinositol signaling system;ko00562//Inositol phosphate metabolism	K00913	-	-	-
PGSC0003DMG400013088	5.48333	13.4667	1.29627	0.000272278	0.0104911	INVC	alkaline/neutral invertase A, mitochondrial [Solanum tuberosum]	-	-	-	-	GO:0005623//cell;GO:0043227//membrane-bounded organelle;GO:0044464//cell part;GO:0043231//intracellular membrane-bounded organelle;GO:0043226//organelle;GO:0043229//intracellular organelle;GO:0044424//intracellular part;GO:0005622//intracellular	GO:0016787//hydrolase activity;GO:0004564//beta-fructofuranosidase activity;GO:0016798//hydrolase activity, acting on glycosyl bonds;GO:0004553//hydrolase activity, hydrolyzing O-glycosyl compounds;GO:0003824//catalytic activity	GO:0032501//multicellular organismal process;GO:1900673//olefin metabolic process;GO:0044237//cellular metabolic process;GO:0009692//ethylene metabolic process;GO:0048506//regulation of timing of meristematic phase transition;GO:0040034//regulation of development, heterochronic;GO:0009791//post-embryonic development;GO:0007275//multicellular organism development;GO:0048509//regulation of meristem…
PGSC0003DMG400003461	5.47667	13.3867	1.28943	0.000200136	0.00818652	HMG2	3-hydroxy-3-methylglutaryl-coenzyme A reductase 2 [Solanum tuberosum]	Metabolism	Metabolism of terpenoids and polyketides;Global and overview maps	ko01100//tMetabolic pathways;ko01110//Biosynthesis of secondary metabolites;ko00900//Terpenoid backbone biosynthesis	K00021	GO:0031224//intrinsic component of membrane;GO:0043231//intracellular membrane-bounded organelle;GO:0043227//membrane-bounded organelle;GO:0005623//cell;GO:0043226//organelle;GO:0016020//membrane;GO:0005622//intracellular;GO:0031090//organelle membrane;GO:0044422//organelle part;GO:0043229//intracellular organelle;GO:0044425//membrane part;GO:0044464//cell part;GO:0044424//intracellular part	GO:0016491//oxidoreductase activity;GO:0003824//catalytic activity;GO:0036094//small molecule binding;GO:0005488//binding;GO:0000166//nucleotide binding;GO:1901363//heterocyclic compound binding;GO:0097159//organic cyclic compound binding;GO:0048037//cofactor binding;GO:0016614//oxidoreductase activity, acting on CH-OH group of donors;GO:1901265//nucleoside phosphate binding	GO:0044699//single-organism process;GO:0006629//lipid metabolic process;GO:0009987//cellular process;GO:0044763//single-organism cellular process;GO:0044710//single-organism metabolic process;GO:0006720//isoprenoid metabolic process;GO:0044255//cellular lipid metabolic process;GO:0044237//cellular metabolic process;GO:0051186//cofactor metabolic process;GO:0071704//organic substance metabolic pro…
PGSC0003DMG400015281	17.7733	43.36	1.28665	2.42e-05	0.00143191	-	uncharacterized protein LOC102579226 isoform X1 [Solanum tuberosum]	-	-	-	-	-	-	-
PGSC0003DMG400003756	16.5167	40.2633	1.28554	2.4e-05	0.00142039	RD21A	zingipain-2 [Solanum tuberosum]	-	-	-	-	-	GO:0070011//peptidase activity, acting on L-amino acid peptides;GO:0016628//oxidoreductase activity, acting on the CH-CH group of donors, NAD or NADP as acceptor;GO:0016627//oxidoreductase activity, acting on the CH-CH group of donors;GO:0016491//oxidoreductase activity;GO:0003824//catalytic activity;GO:0008233//peptidase activity;GO:0016787//hydrolase activity	GO:0044699//single-organism process;GO:0008152//metabolic process;GO:0044710//single-organism metabolic process
PGSC0003DMG400019029	1.86667	4.55	1.2854	0.00135912	0.037786	Ttll12	tubulin--tyrosine ligase-like protein 12 [Solanum tuberosum]	Brite Hierarchies	Protein families: signaling and cellular processes	ko04812//Cytoskeleton proteins	K16609	-	-	-
PGSC0003DMG402012314	23.45	57.12	1.28441	3.83e-05	0.00211451	RTNLB2	reticulon-like protein B1 [Solanum tuberosum]	-	-	-	-	-	-	-
PGSC0003DMG400026127	6.46	15.68	1.27932	0.00102517	0.0305376	KCS11	3-ketoacyl-CoA synthase 11-like [Solanum tuberosum]	Metabolism;Organismal Systems	Environmental adaptation;Lipid metabolism;Global and overview maps	ko01100//tMetabolic pathways;ko01110//Biosynthesis of secondary metabolites;ko04626//Plant-pathogen interaction;ko00062//Fatty acid elongation	K15397	-	-	-
PGSC0003DMG400025160	93.26	225.673	1.27491	7.28e-06	0.000510659	COR413PM2	cold-regulated 413 plasma membrane protein 2-like [Solanum tuberosum]	-	-	-	-	-	-	-
PGSC0003DMG400023995	12.5733	30.3933	1.27339	5.9e-05	0.00299648	TPS9	probable alpha,alpha-trehalose-phosphate synthase [UDP-forming] 9 [Solanum tuberosum]	Metabolism	Carbohydrate metabolism;Global and overview maps	ko01100//tMetabolic pathways;ko00500//Starch and sucrose metabolism	K16055	-	-	-
PGSC0003DMG400006661	37.7433	90.89	1.2679	3.9e-05	0.00214435	--	stress protein DDR48-like [Solanum pennellii]	-	-	-	-	-	-	-
PGSC0003DMG400000879	3.93333	9.46667	1.2671	0.000423014	0.015173	ABCG25	ABC transporter G family member 25 [Solanum tuberosum]	-	-	-	-	-	-	-
PGSC0003DMG400022608	18.16	43.6367	1.26478	2.56e-05	0.00150517	GATL9	probable galacturonosyltransferase-like 9 [Solanum tuberosum]	-	-	-	-	-	-	-
PGSC0003DMG400020343	27.7367	66.6433	1.26467	0.000131491	0.00585048	DCR	uncharacterized acetyltransferase At3g50280 [Solanum tuberosum]	-	-	-	-	-	-	-
PGSC0003DMG400008457	4.29333	10.3033	1.26294	0.000553147	0.0187456	RABA5A	ras-related protein RABA5a-like [Solanum tuberosum]	Cellular Processes;Brite Hierarchies	Transport and catabolism;Protein families: genetic information processing;Protein families: signaling and cellular processes	ko04131//Membrane trafficking;ko04147//Exosome;ko04144//Endocytosis;ko04031//GTP-binding proteins	K07904	-	-	-
PGSC0003DMG403000524	8.34667	20.0133	1.26169	0.000339725	0.0125806	At2g36330	CASP-like protein 4A3 [Solanum tuberosum]	-	-	-	-	-	-	-
PGSC0003DMG400022159	215.47	516.023	1.25995	1.89e-06	0.000159288	HSC80	heat shock cognate protein 80 [Solanum lycopersicum]	Genetic Information Processing;Brite Hierarchies;Organismal Systems	Folding, sorting and degradation;Environmental adaptation;Protein families: metabolism;Protein families: genetic information processing;Protein families: signaling and cellular processes	ko04626//Plant-pathogen interaction;ko04131//Membrane trafficking;ko04141//Protein processing in endoplasmic reticulum;ko04147//Exosome;ko03029//Mitochondrial biogenesis;ko01009//Protein phosphatase and associated proteins;ko03110//Chaperones and folding catalysts;ko03051//Proteasome	K04079	GO:0005622//intracellular;GO:0044424//intracellular part;GO:0005623//cell;GO:0044464//cell part	GO:0001882//nucleoside binding;GO:1901363//heterocyclic compound binding;GO:0032550//purine ribonucleoside binding;GO:0097159//organic cyclic compound binding;GO:0032549//ribonucleoside binding;GO:0097367//carbohydrate derivative binding;GO:0036094//small molecule binding;GO:0005515//protein binding;GO:0001883//purine nucleoside binding;GO:0005488//binding	GO:0048583//regulation of response to stimulus;GO:0044237//cellular metabolic process;GO:0050789//regulation of biological process;GO:0002253//activation of immune response;GO:0002682//regulation of immune system process;GO:0044238//primary metabolic process;GO:0065007//biological regulation;GO:0008152//metabolic process;GO:0050778//positive regulation of immune response;GO:0002218//activation of…
PGSC0003DMG402007955	30.04	71.9333	1.25978	4.8e-06	0.000359127	At1g01540	probable serine/threonine-protein kinase At1g01540 [Solanum tuberosum]	-	-	-	-	-	-	-
PGSC0003DMG400009414	10.68	25.56	1.25898	4.69e-05	0.00249113	SBT3.5	subtilisin-like protease SBT3.5 [Solanum tuberosum]	-	-	-	-	-	GO:0003824//catalytic activity	GO:0044238//primary metabolic process;GO:0043170//macromolecule metabolic process;GO:0071704//organic substance metabolic process;GO:0008152//metabolic process;GO:0019538//protein metabolic process
PGSC0003DMG400001549	14.4767	34.48	1.25203	2.04e-05	0.00123202	BAM1	beta-amylase 1, chloroplastic [Solanum tuberosum]	-	-	-	-	GO:0005622//intracellular;GO:0043226//organelle;GO:0005623//cell;GO:0043229//intracellular organelle;GO:0009536//plastid;GO:0044424//intracellular part;GO:0043231//intracellular membrane-bounded organelle;GO:0005737//cytoplasm;GO:0043227//membrane-bounded organelle;GO:0044444//cytoplasmic part;GO:0044464//cell part	GO:0016160//amylase activity;GO:0003824//catalytic activity;GO:0016787//hydrolase activity;GO:0004553//hydrolase activity, hydrolyzing O-glycosyl compounds;GO:0016798//hydrolase activity, acting on glycosyl bonds	GO:0009987//cellular process;GO:0044262//cellular carbohydrate metabolic process;GO:0006073//cellular glucan metabolic process;GO:0071704//organic substance metabolic process;GO:0044042//glucan metabolic process;GO:0044238//primary metabolic process;GO:0044237//cellular metabolic process;GO:0008152//metabolic process;GO:0005976//polysaccharide metabolic process;GO:0044260//cellular macromolecule …
PGSC0003DMG400010431	4.14	9.80667	1.24413	0.000394533	0.0143042	HAK11	potassium transporter 11 [Solanum tuberosum]	-	-	-	-	-	-	-
PGSC0003DMG400013880	19.06	45.1133	1.24301	1.08e-05	0.000716625	PUB8	U-box domain-containing protein 8 [Solanum lycopersicum]	-	-	-	-	-	-	-
PGSC0003DMG400009544	17.17	40.4967	1.23791	3.87e-05	0.00213122	chac1	cation transport regulator-like protein 2-like isoform X1 [Solanum tuberosum]	-	-	-	-	-	-	-
PGSC0003DMG400024925	4.32333	10.1833	1.23599	0.000819806	0.0256231	CHLREDRAFT_111274	ribosome biogenesis protein BOP1 homolog [Solanum tuberosum]	-	-	-	-	-	-	-
PGSC0003DMG400020215	9.49	22.3367	1.23493	5.56e-05	0.00285982	CLC-A	chloride channel protein CLC-a-like [Solanum tuberosum]	-	-	-	-	-	-	-
PGSC0003DMG400022893	9.01667	21.2167	1.23453	0.00075921	0.0241301	CYP75B1	cytochrome P450 71A1-like [Solanum tuberosum]	-	-	-	-	-	-	-
PGSC0003DMG400012200	9.08667	21.3733	1.23399	0.00116516	0.0337052	At1g76660	uncharacterized protein At1g76660 [Solanum tuberosum]	-	-	-	-	-	-	-
PGSC0003DMG400028068	45.4467	106.867	1.23357	0.000134277	0.0059485	--	uncharacterized protein At4g22758-like [Solanum tuberosum]	-	-	-	-	-	-	-
PGSC0003DMG401012256	2.36333	5.55667	1.2334	0.00192923	0.0491339	NLP6	protein NLP7-like isoform X2 [Solanum tuberosum]	-	-	-	-	-	-	-
PGSC0003DMG400006247	4.98333	11.71	1.23256	5.11e-05	0.00267127	-	uncharacterized protein LOC102596342 isoform X1 [Solanum tuberosum]	-	-	-	-	-	-	-
PGSC0003DMG400011286	7.01333	16.48	1.23254	0.000678759	0.0221228	--	galactan beta-1,4-galactosyltransferase GALS3-like [Solanum lycopersicum]	-	-	-	-	-	-	-
PGSC0003DMG400007373	4.11333	9.64667	1.22972	0.00113632	0.0331237	KCS11	3-ketoacyl-CoA synthase 11-like [Solanum lycopersicum]	Metabolism	Global and overview maps;Lipid metabolism	ko01100//tMetabolic pathways;ko01110//Biosynthesis of secondary metabolites;ko00062//Fatty acid elongation	K15397	-	GO:0003824//catalytic activity;GO:0016746//transferase activity, transferring acyl groups;GO:0016740//transferase activity	GO:0006082//organic acid metabolic process;GO:0043436//oxoacid metabolic process;GO:0071704//organic substance metabolic process;GO:0044255//cellular lipid metabolic process;GO:0044281//small molecule metabolic process;GO:0032787//monocarboxylic acid metabolic process;GO:0044237//cellular metabolic process;GO:0044763//single-organism cellular process;GO:0019752//carboxylic acid metabolic process;…
PGSC0003DMG400002573	16.1667	37.89	1.22879	0.000145721	0.00634233	HAB2	protein phosphatase 2C 16-like isoform X1 [Solanum tuberosum]	Environmental Information Processing	Signal transduction	ko04075//Plant hormone signal transduction;ko04016//MAPK signaling pathway - plant	K14497	-	-	-
PGSC0003DMG400025861	20.3233	47.4533	1.22337	0.000136876	0.00604075	MTK	methylthioribose kinase [Solanum tuberosum]	Metabolism	Global and overview maps;Amino acid metabolism	ko01100//tMetabolic pathways;ko00270//Cysteine and methionine metabolism	K00899	-	GO:0003824//catalytic activity;GO:0016740//transferase activity;GO:0016772//transferase activity, transferring phosphorus-containing groups;GO:0016301//kinase activity	GO:0006793//phosphorus metabolic process;GO:0044237//cellular metabolic process;GO:0009987//cellular process;GO:0006796//phosphate-containing compound metabolic process;GO:0008152//metabolic process
TCONS_00088245	5.72333	13.3633	1.22335	0.000303549	0.0114826	IP5P15	type II inositol polyphosphate 5-phosphatase 15 isoform X1 [Solanum tuberosum]	-	-	-	-	-	-	-
PGSC0003DMG400028153	41.82	97.62	1.22298	0.000509621	0.017573	--	protein YLS9-like [Solanum tuberosum]	-	-	-	-	-	-	-
PGSC0003DMG400026533	25.16	58.5467	1.21846	0.000162267	0.00691486	--	uncharacterized protein LOC102591234 [Solanum tuberosum]	-	-	-	-	-	-	-
PGSC0003DMG400017518	99.71	231.95	1.218	2.93e-05	0.00169335	--	uncharacterized protein LOC102599612 [Solanum tuberosum]	-	-	-	-	-	-	-
PGSC0003DMG400011513	6.95333	16.15	1.21576	0.000505304	0.0174452	FBL4	F-box/LRR-repeat protein 2 [Solanum tuberosum]	Brite Hierarchies	Protein families: genetic information processing	ko04121//Ubiquitin system	K10268	-	-	-
PGSC0003DMG400018529	5.71333	13.2533	1.21395	0.00133148	0.0373086	-	uncharacterized protein LOC102597098 isoform X1 [Solanum tuberosum]	-	-	-	-	-	-	-
PGSC0003DMG400005844	8.39667	19.46	1.21262	0.0016563	0.0438071	--	B2 protein-like [Solanum tuberosum]	-	-	-	-	-	-	-
PGSC0003DMG400025459	40.0767	92.8433	1.21204	0.000271823	0.0104807	At2g19810	zinc finger CCCH domain-containing protein 20-like [Solanum tuberosum]	-	-	-	-	-	-	-
PGSC0003DMG400030680	7.76667	17.9733	1.21049	0.00120185	0.0344697	--	uncharacterized protein LOC107024158 [Solanum pennellii]	-	-	-	-	-	-	-
PGSC0003DMG400021755	1.88667	4.36333	1.20959	8.51e-05	0.00405142	Rbbp6	E3 ubiquitin-protein ligase RBBP6-like [Solanum tuberosum]	Brite Hierarchies	Protein families: genetic information processing	ko04121//Ubiquitin system	K10624	-	-	-
PGSC0003DMG400014824	19.0767	44.1167	1.20951	2.07e-05	0.00124866	SLC37A3	Major facilitator superfamily [Corchorus capsularis]	-	-	-	-	GO:0016020//membrane;GO:0031224//intrinsic component of membrane;GO:0044425//membrane part	-	GO:0044763//single-organism cellular process;GO:0009987//cellular process;GO:0051234//establishment of localization;GO:0044699//single-organism process;GO:0051179//localization
PGSC0003DMG400017797	9.46	21.86	1.20838	0.00040115	0.0144896	PDCB3	beta-1,3-glucanase 24 [Solanum tuberosum]	-	-	-	-	-	-	-
TCONS_00093318	0.783333	1.81	1.20829	0.00127315	0.0361157	GCN2	uncharacterized protein LOC104211323 [Nicotiana sylvestris]	Brite Hierarchies;Genetic Information Processing	Folding, sorting and degradation;Protein families: metabolism	ko04141//Protein processing in endoplasmic reticulum;ko01001//Protein kinases	K16196	-	-	-
PGSC0003DMG400022148	16.9933	39.2567	1.20797	4.51e-05	0.00240766	ARP8	actin-related protein 8 isoform X1 [Solanum tuberosum]	-	-	-	-	GO:0043232//intracellular non-membrane-bounded organelle;GO:0044424//intracellular part;GO:0043227//membrane-bounded organelle;GO:0005623//cell;GO:0005622//intracellular;GO:0043231//intracellular membrane-bounded organelle;GO:0043226//organelle;GO:0044464//cell part;GO:0043228//non-membrane-bounded organelle;GO:0043229//intracellular organelle	GO:0032550//purine ribonucleoside binding;GO:0097159//organic cyclic compound binding;GO:0032549//ribonucleoside binding;GO:0036094//small molecule binding;GO:0001882//nucleoside binding;GO:0097367//carbohydrate derivative binding;GO:0005488//binding;GO:1901363//heterocyclic compound binding;GO:0001883//purine nucleoside binding;GO:0005198//structural molecule activity	GO:0009987//cellular process;GO:0044699//single-organism process;GO:0044763//single-organism cellular process
TCONS_00086921	2.32667	5.37333	1.20755	0.00111323	0.0326161	RGA2	putative disease resistance protein RGA3 [Solanum tuberosum]	-	-	-	-	-	-	-
PGSC0003DMG400012836	2.32	5.32	1.1973	0.000784605	0.0247943	-	uncharacterized protein LOC102594710 isoform X1 [Solanum tuberosum]	-	-	-	-	-	-	-
TCONS_00062940	8.17667	18.72	1.195	0.00039915	0.0144349	-	-	-	-	-	-	-	-	-
PGSC0003DMG400011175	5.7	13.04	1.19391	0.00136013	0.037786	CIPK6	CBL-interacting serine/threonine-protein kinase 6-like [Solanum tuberosum]	-	-	-	-	-	GO:0005488//binding;GO:0016773//phosphotransferase activity, alcohol group as acceptor;GO:0032550//purine ribonucleoside binding;GO:0032549//ribonucleoside binding;GO:0016301//kinase activity;GO:0016740//transferase activity;GO:0016772//transferase activity, transferring phosphorus-containing groups;GO:0004672//protein kinase activity;GO:0001882//nucleoside binding;GO:0003824//catalytic activity;…	GO:0044237//cellular metabolic process;GO:0006796//phosphate-containing compound metabolic process;GO:0065007//biological regulation;GO:0050794//regulation of cellular process;GO:0044267//cellular protein metabolic process;GO:0050789//regulation of biological process;GO:0006793//phosphorus metabolic process;GO:0009987//cellular process;GO:0044238//primary metabolic process;GO:0008152//metabolic p…
TCONS_00058580	3.55	8.12	1.19366	0.000241937	0.00951469	VPS41	vacuolar protein sorting-associated protein 41 homolog [Solanum tuberosum]	-	-	-	-	-	-	-
PGSC0003DMG400009075	11.2267	25.64	1.19147	0.000329381	0.0122772	PAP1	probable inactive purple acid phosphatase 1 isoform X1 [Solanum tuberosum]	-	-	-	-	-	-	-
PGSC0003DMG400016727	90.2167	205.34	1.18655	2.63e-05	0.00154225	PAP	light-induced protein, chloroplastic [Solanum tuberosum]	-	-	-	-	GO:0044435//plastid part;GO:0044446//intracellular organelle part;GO:0043229//intracellular organelle;GO:0044464//cell part;GO:0005623//cell;GO:0009507//chloroplast;GO:0043226//organelle;GO:0043227//membrane-bounded organelle;GO:0044422//organelle part;GO:0043231//intracellular membrane-bounded organelle;GO:0005622//intracellular;GO:0044434//chloroplast part;GO:0044444//cytoplasmic part;GO:000953…	-	GO:0050896//response to stimulus
PGSC0003DMG400033688	12.85	29.2133	1.18486	1.18e-05	0.000769476	PAP17	UV-B-induced protein At3g17800, chloroplastic-like [Solanum tuberosum]	Metabolism	Metabolism of cofactors and vitamins;Global and overview maps	ko01100//tMetabolic pathways;ko00740//Riboflavin metabolism	K14379	-	-	-
TCONS_00069759	48.1467	109.417	1.18432	5.96e-05	0.00302442	CSLG3	cellulose synthase-like protein G3 [Solanum tuberosum]	-	-	-	-	-	GO:0016740//transferase activity;GO:0003824//catalytic activity	-
PGSC0003DMG400012100	18.3767	41.72	1.18286	0.00129393	0.0365698	MLP165	kirola-like [Solanum tuberosum]	-	-	-	-	-	-	-
PGSC0003DMG400018659	8.08	18.3233	1.18125	0.00047613	0.016629	FMO1	probable flavin-containing monooxygenase 1 [Solanum tuberosum]	-	-	-	-	-	-	-
PGSC0003DMG400004977	12.8567	29.1167	1.17933	0.0014674	0.0399585	GSTT1	glutathione S-transferase T1-like [Solanum tuberosum]	Metabolism	Metabolism of other amino acids	ko00480//Glutathione metabolism	K00799	-	-	-
PGSC0003DMG400015263	8.23667	18.65	1.17904	0.00105447	0.0312958	--	protein NUCLEAR FUSION DEFECTIVE 4-like [Solanum tuberosum]	-	-	-	-	-	-	-
PGSC0003DMG400024958	9.40667	21.25	1.17571	0.000456976	0.0161178	SKIP2	F-box protein At1g47056-like [Solanum tuberosum]	-	-	-	-	-	-	-
TCONS_00060003	10.3233	23.3133	1.17525	0.00128932	0.0364657	-	hypothetical protein VITISV_033823 [Vitis vinifera]	-	-	-	-	-	-	-
PGSC0003DMG400022143	8.35	18.85	1.17472	0.000531904	0.0181876	WRKY2	probable WRKY transcription factor 2 isoform X2 [Solanum tuberosum]	Organismal Systems;Brite Hierarchies	Environmental adaptation;Protein families: genetic information processing	ko04626//Plant-pathogen interaction;ko03000//Transcription factors	K18835	-	GO:0003676//nucleic acid binding;GO:0003677//DNA binding;GO:1901363//heterocyclic compound binding;GO:0005488//binding;GO:0097159//organic cyclic compound binding	GO:0060255//regulation of macromolecule metabolic process;GO:0010468//regulation of gene expression;GO:0050789//regulation of biological process;GO:0019222//regulation of metabolic process;GO:0065007//biological regulation
PGSC0003DMG400010616	10.14	22.8533	1.17235	0.000742719	0.0237599	PUB4	U-box domain-containing protein 4-like [Solanum tuberosum]	-	-	-	-	-	-	-
PGSC0003DMG400018292	63.0133	141.603	1.16813	0.000166554	0.00707311	METK1	S-adenosylmethionine synthase 1 [Solanum tuberosum]	Metabolism	Amino acid metabolism;Global and overview maps	ko01100//tMetabolic pathways;ko01110//Biosynthesis of secondary metabolites;ko01230//Biosynthesis of amino acids;ko00270//Cysteine and methionine metabolism	K00789	GO:0005622//intracellular;GO:0005623//cell;GO:0044464//cell part;GO:0044424//intracellular part	GO:1901363//heterocyclic compound binding;GO:0001883//purine nucleoside binding;GO:0032550//purine ribonucleoside binding;GO:0097367//carbohydrate derivative binding;GO:0032549//ribonucleoside binding;GO:0097159//organic cyclic compound binding;GO:0001882//nucleoside binding;GO:0043169//cation binding;GO:0016765//transferase activity, transferring alkyl or aryl (other than methyl) groups;GO:00038…	GO:0009108//coenzyme biosynthetic process;GO:0044249//cellular biosynthetic process;GO:0009987//cellular process;GO:0044237//cellular metabolic process;GO:0008152//metabolic process;GO:0051186//cofactor metabolic process;GO:0051188//cofactor biosynthetic process;GO:0009058//biosynthetic process;GO:0006732//coenzyme metabolic process
PGSC0003DMG400032147	19.9867	44.9	1.16768	0.000257285	0.0100012	PER53	lignin-forming anionic peroxidase-like [Solanum tuberosum]	Metabolism	Biosynthesis of other secondary metabolites;Global and overview maps	ko01100//tMetabolic pathways;ko01110//Biosynthesis of secondary metabolites;ko00940//Phenylpropanoid biosynthesis	K00430	-	GO:0046906//tetrapyrrole binding;GO:0043167//ion binding;GO:0097159//organic cyclic compound binding;GO:0005488//binding;GO:0043169//cation binding;GO:1901363//heterocyclic compound binding;GO:0003824//catalytic activity	GO:0050896//response to stimulus;GO:0044699//single-organism process;GO:0006950//response to stress;GO:0008152//metabolic process;GO:0044710//single-organism metabolic process
PGSC0003DMG400004314	5.31	11.92	1.1666	0.00119189	0.0342702	MTA	N6-adenosine-methyltransferase MT-A70-like [Solanum tuberosum]	Brite Hierarchies	Protein families: genetic information processing	ko03019//Messenger RNA Biogenesis	K05925	-	-	-
PGSC0003DMG400011754	13.8933	31.1733	1.16592	0.000560704	0.018968	GABA-TP1	gamma aminobutyrate transaminase 1, mitochondrial isoform X1 [Solanum tuberosum]	Metabolism	Global and overview maps;Amino acid metabolism;Carbohydrate metabolism	ko01100//tMetabolic pathways;ko00250//Alanine, aspartate and glutamate metabolism;ko00650//Butanoate metabolism	K16871	GO:0043227//membrane-bounded organelle;GO:0044464//cell part;GO:0043226//organelle;GO:0043229//intracellular organelle;GO:0005622//intracellular;GO:0043231//intracellular membrane-bounded organelle;GO:0044424//intracellular part;GO:0005623//cell	GO:0016740//transferase activity;GO:0005488//binding;GO:0008483//transaminase activity;GO:0003824//catalytic activity;GO:0043167//ion binding;GO:0043168//anion binding;GO:0016769//transferase activity, transferring nitrogenous groups	GO:0044710//single-organism metabolic process;GO:0044237//cellular metabolic process;GO:0006807//nitrogen compound metabolic process;GO:0009987//cellular process;GO:0044699//single-organism process;GO:0008152//metabolic process;GO:1901564//organonitrogen compound metabolic process;GO:0043436//oxoacid metabolic process;GO:0044238//primary metabolic process;GO:0071704//organic substance metabolic p…
PGSC0003DMG400020292	26.4633	59.3733	1.16582	8.08e-05	0.00389506	At3g07570	cytochrome b561 and DOMON domain-containing protein At3g07570-like [Solanum tuberosum]	-	-	-	-	-	-	-
PGSC0003DMG401009415	6.51	14.6	1.16524	0.000207029	0.0084262	LECRKS5	probable L-type lectin-domain containing receptor kinase S.5 [Solanum tuberosum]	-	-	-	-	-	-	-
PGSC0003DMG400016253	15.86	35.5367	1.16392	0.00135274	0.0377137	LCAT3	phospholipase A(1) LCAT3 [Solanum tuberosum]	-	-	-	-	-	GO:0003824//catalytic activity;GO:0016740//transferase activity	-
PGSC0003DMG400033879	34.7967	77.8667	1.16206	0.000230148	0.0091519	GH3.5	probable indole-3-acetic acid-amido synthetase GH3.5 [Solanum tuberosum]	Environmental Information Processing	Signal transduction	ko04075//Plant hormone signal transduction	K14506	-	-	-
PGSC0003DMG400027733	178.353	398.887	1.16124	1.32e-05	0.000845992	UBC7	ubiquitin-conjugating enzyme E2 7-like [Solanum tuberosum]	Genetic Information Processing	Folding, sorting and degradation	ko04141//Protein processing in endoplasmic reticulum;ko04120//Ubiquitin mediated proteolysis	K10575	-	-	-
PGSC0003DMG400025881	13.0767	29.21	1.15947	0.000282742	0.0108468	WSD1	O-acyltransferase WSD1-like [Solanum tuberosum]	-	-	-	-	-	-	-
PGSC0003DMG400016962	23.2	51.73	1.15688	9.89e-05	0.00458813	NAC017	NAC domain-containing protein 17-like [Solanum tuberosum]	-	-	-	-	-	-	-
PGSC0003DMG400008796	60.6167	135.123	1.15649	3.45e-05	0.001936	CHI9	endochitinase 4-like [Solanum tuberosum]	Metabolism	Global and overview maps;Carbohydrate metabolism	ko01100//tMetabolic pathways;ko00520//Amino sugar and nucleotide sugar metabolism	K01183	GO:0005622//intracellular;GO:0005623//cell;GO:0043226//organelle;GO:0044464//cell part;GO:0043229//intracellular organelle;GO:0043231//intracellular membrane-bounded organelle;GO:0044424//intracellular part;GO:0071944//cell periphery;GO:0030312//external encapsulating structure;GO:0043227//membrane-bounded organelle	GO:0016798//hydrolase activity, acting on glycosyl bonds;GO:0003824//catalytic activity;GO:0004553//hydrolase activity, hydrolyzing O-glycosyl compounds;GO:0016787//hydrolase activity;GO:0005488//binding;GO:0097367//carbohydrate derivative binding	GO:0006950//response to stress;GO:0044237//cellular metabolic process;GO:0008152//metabolic process;GO:0006022//aminoglycan metabolic process;GO:0044238//primary metabolic process;GO:1901575//organic substance catabolic process;GO:0009057//macromolecule catabolic process;GO:1901565//organonitrogen compound catabolic process;GO:1901564//organonitrogen compound metabolic process;GO:0006026//aminogl…
PGSC0003DMG400037705	6.08	13.4933	1.1501	0.00151881	0.0410597	At3g22670	pentatricopeptide repeat-containing protein [Dorcoceras hygrometricum]	-	-	-	-	-	-	-
PGSC0003DMG400004899	11.9733	26.5467	1.14871	0.000171355	0.00724269	ALAAT2	alanine aminotransferase 2-like [Solanum tuberosum]	Metabolism	Energy metabolism;Amino acid metabolism;Global and overview maps	ko01100//tMetabolic pathways;ko01200//Carbon metabolism;ko01230//Biosynthesis of amino acids;ko00710//Carbon fixation in photosynthetic organisms;ko01210//2-Oxocarboxylic acid metabolism;ko00250//Alanine, aspartate and glutamate metabolism;ko00220//Arginine biosynthesis	K00814	-	-	-
PGSC0003DMG400003429	8.18667	18.1267	1.14677	0.00044002	0.0156356	RKL1	probable inactive receptor kinase At1g48480 [Solanum pennellii]	-	-	-	-	GO:0044422//organelle part;GO:0030054//cell junction;GO:0043227//membrane-bounded organelle;GO:0005911//cell-cell junction;GO:0016020//membrane;GO:0031090//organelle membrane;GO:0043226//organelle;GO:0031224//intrinsic component of membrane;GO:0044425//membrane part	GO:0016773//phosphotransferase activity, alcohol group as acceptor;GO:1901363//heterocyclic compound binding;GO:0004672//protein kinase activity;GO:0001883//purine nucleoside binding;GO:0005488//binding;GO:0016740//transferase activity;GO:0032549//ribonucleoside binding;GO:0001882//nucleoside binding;GO:0097367//carbohydrate derivative binding;GO:0097159//organic cyclic compound binding;GO:001630…	GO:0008152//metabolic process;GO:0023052//signaling;GO:0044260//cellular macromolecule metabolic process;GO:0050793//regulation of developmental process;GO:0043412//macromolecule modification;GO:0044237//cellular metabolic process;GO:2000026//regulation of multicellular organismal development;GO:0044238//primary metabolic process;GO:0036211//protein modification process;GO:0007154//cell communica…
PGSC0003DMG400029702	14.3433	31.7333	1.14562	0.000257032	0.00999815	SMG7L	protein SMG7L [Solanum tuberosum]	-	-	-	-	-	-	-
PGSC0003DMG400016110	70.4567	155.793	1.14483	7.93e-05	0.00384	-	uncharacterized protein LOC102597217 isoform X1 [Solanum tuberosum]	-	-	-	-	-	-	-
TCONS_00026144	1190.16	2626.08	1.14175	0.00120758	0.0345993	-	uncharacterized protein LOC103956333 [Pyrus x bretschneideri]	-	-	-	-	-	-	-
PGSC0003DMG400006006	4.52333	9.97667	1.14117	0.000332121	0.0123471	At1g33420	PHD finger protein At1g33420 [Solanum tuberosum]	-	-	-	-	-	-	-
PGSC0003DMG400020882	18.0933	39.86	1.13948	0.00147278	0.0400478	NAD9	1,4-alpha-glucan-branching enzyme 2-2, chloroplastic/amyloplastic-like [Solanum tuberosum]	Metabolism	Global and overview maps;Energy metabolism	ko01100//tMetabolic pathways;ko00190//Oxidative phosphorylation	K03936	-	-	-
PGSC0003DMG400010739	8.85333	19.4567	1.13597	0.000311077	0.0117019	UVR8	ultraviolet-B receptor UVR8 [Solanum tuberosum]	-	-	-	-	-	-	-
PGSC0003DMG400014776	12	26.36	1.13532	0.00154337	0.0415306	THT4	tyramine N-feruloyltransferase 4/11-like [Solanum tuberosum]	-	-	-	-	-	GO:0003824//catalytic activity	-
PGSC0003DMG400009166	11.3567	24.9067	1.13299	0.000215526	0.00869153	APUM5	pumilio homolog 5 isoform X2 [Solanum tuberosum]	-	-	-	-	-	-	-
PGSC0003DMG400010676	9.72667	21.3267	1.13264	0.000309329	0.0116515	pol5	DNA polymerase V [Solanum tuberosum]	Brite Hierarchies	Protein families: genetic information processing	ko03036//Chromosome and associated proteins;ko03400//DNA repair and recombination proteins	K02331	-	-	-
PGSC0003DMG400019641	14.43	31.56	1.12903	0.000114729	0.00519124	PI4KG7	phosphatidylinositol 4-kinase gamma 7-like [Solanum tuberosum]	-	-	-	-	-	-	-
TCONS_00067956	20.3033	44.33	1.12657	0.000289672	0.0110569	-	uncharacterized protein LOC102598748 [Solanum tuberosum]	-	-	-	-	-	-	-
PGSC0003DMG400004630	77.53	169.23	1.12616	8.83e-05	0.00418275	MFP2	glyoxysomal fatty acid beta-oxidation multifunctional protein MFP-a-like [Solanum tuberosum]	Metabolism	Global and overview maps;Lipid metabolism	ko01100//tMetabolic pathways;ko01110//Biosynthesis of secondary metabolites;ko01212//Fatty acid metabolism;ko00071//Fatty acid degradation;ko00592//alpha-Linolenic acid metabolism	K10527	GO:0071944//cell periphery;GO:0030312//external encapsulating structure;GO:0043232//intracellular non-membrane-bounded organelle;GO:0044444//cytoplasmic part;GO:0044424//intracellular part;GO:0043227//membrane-bounded organelle;GO:0043231//intracellular membrane-bounded organelle;GO:0042579//microbody;GO:0043228//non-membrane-bounded organelle;GO:0005737//cytoplasm;GO:0043226//organelle;GO:004322…	GO:0016854//racemase and epimerase activity;GO:0016856//racemase and epimerase activity, acting on hydroxy acids and derivatives;GO:0016863//intramolecular oxidoreductase activity, transposing C=C bonds;GO:0016829//lyase activity;GO:0016835//carbon-oxygen lyase activity;GO:0016614//oxidoreductase activity, acting on CH-OH group of donors;GO:0016860//intramolecular oxidoreductase activity;GO:00168…	GO:0043170//macromolecule metabolic process;GO:0009987//cellular process;GO:0071822//protein complex subunit organization;GO:0043436//oxoacid metabolic process;GO:0044260//cellular macromolecule metabolic process;GO:0010033//response to organic substance;GO:0009404//toxin metabolic process;GO:0006511//ubiquitin-dependent protein catabolic process;GO:0072329//monocarboxylic acid catabolic process;…
TCONS_00069761	43.0167	93.5767	1.12125	0.000600486	0.0200225	CSLG3	cellulose synthase-like protein G3 [Solanum tuberosum]	-	-	-	-	-	GO:0016740//transferase activity;GO:0003824//catalytic activity	-
PGSC0003DMG400021607	7.27	15.8067	1.12051	0.000259012	0.0100615	SPBC2A9.03	uncharacterized WD repeat-containing protein C2A9.03-like [Solanum tuberosum]	-	-	-	-	-	-	-
PGSC0003DMG400027936	41.5767	90.3267	1.11938	4.77e-05	0.00252938	SPS	probable sucrose-phosphate synthase [Solanum tuberosum]	Metabolism	Global and overview maps;Carbohydrate metabolism	ko01100//tMetabolic pathways;ko00500//Starch and sucrose metabolism	K00696	GO:0030054//cell junction;GO:0005911//cell-cell junction;GO:0016020//membrane	GO:0016740//transferase activity;GO:0003824//catalytic activity;GO:0016757//transferase activity, transferring glycosyl groups;GO:0016758//transferase activity, transferring hexosyl groups;GO:0008194//UDP-glycosyltransferase activity;GO:0035251//UDP-glucosyltransferase activity;GO:0046527//glucosyltransferase activity	GO:0044699//single-organism process;GO:0005975//carbohydrate metabolic process;GO:0071704//organic substance metabolic process;GO:0044723//single-organism carbohydrate metabolic process;GO:0009311//oligosaccharide metabolic process;GO:0008152//metabolic process;GO:0005985//sucrose metabolic process;GO:0009987//cellular process;GO:0044262//cellular carbohydrate metabolic process;GO:0044710//single…
PGSC0003DMG400011208	6.86667	14.91	1.1186	0.00195997	0.0497423	CXP;2-2	serine carboxypeptidase II-2 [Solanum tuberosum]	-	-	-	-	-	-	-
TCONS_00016798	9.63	20.8667	1.11559	0.000562144	0.0189829	At4g27290	G-type lectin S-receptor-like serine/threonine-protein kinase At4g27290 isoform X1 [Solanum tuberosum]	-	-	-	-	-	-	-
PGSC0003DMG400004810	51.1467	110.82	1.11551	3.37e-05	0.00189442	CDR1	aspartic proteinase nepenthesin-1 [Solanum tuberosum]	-	-	-	-	-	-	-
PGSC0003DMG400015241	30.05	64.9833	1.1127	0.00179597	0.0464261	KING1	SNF1-related protein kinase regulatory subunit gamma-1 [Solanum tuberosum]	-	-	-	-	-	GO:0016772//transferase activity, transferring phosphorus-containing groups;GO:0016740//transferase activity;GO:0003824//catalytic activity	GO:0006796//phosphate-containing compound metabolic process;GO:0006793//phosphorus metabolic process;GO:0044237//cellular metabolic process;GO:0009987//cellular process;GO:0008152//metabolic process
PGSC0003DMG400025699	4.85	10.48	1.11158	0.000171346	0.00724269	-	uncharacterized protein LOC102584373 [Solanum tuberosum]	-	-	-	-	-	-	-
PGSC0003DMG400014431	89.6367	193.047	1.10679	4.94e-05	0.00259589	ubq-1	polyubiquitin-like [Solanum tuberosum]	Brite Hierarchies	Protein families: genetic information processing	ko04121//Ubiquitin system	K08770	-	-	-
PGSC0003DMG400021034	14.23	30.6333	1.10617	0.000519181	0.0178297	UNC	serine/threonine-protein kinase UCN-like [Solanum tuberosum]	-	-	-	-	-	GO:0016301//kinase activity;GO:0016772//transferase activity, transferring phosphorus-containing groups;GO:0003824//catalytic activity;GO:0016773//phosphotransferase activity, alcohol group as acceptor;GO:0016740//transferase activity;GO:0004672//protein kinase activity	GO:0009987//cellular process;GO:0006796//phosphate-containing compound metabolic process;GO:0008152//metabolic process;GO:0006793//phosphorus metabolic process;GO:0044237//cellular metabolic process
PGSC0003DMG400015327	29.82	64.14	1.10494	8.49e-05	0.00404451	GT6	UDP-glucose flavonoid 3-O-glucosyltransferase 6-like [Solanum tuberosum]	-	-	-	-	-	-	-
PGSC0003DMG400025949	6.43333	13.8367	1.10486	0.00166976	0.044109	QWRF3	QWRF motif-containing protein 3 [Solanum tuberosum]	-	-	-	-	-	-	-
PGSC0003DMG400016870	38.8567	83.54	1.1043	6.62e-05	0.00329049	KAB1	probable voltage-gated potassium channel subunit beta [Solanum lycopersicum]	-	-	-	-	-	GO:0016491//oxidoreductase activity;GO:0016616//oxidoreductase activity, acting on the CH-OH group of donors, NAD or NADP as acceptor;GO:0003824//catalytic activity;GO:0016614//oxidoreductase activity, acting on CH-OH group of donors	GO:0044710//single-organism metabolic process;GO:0044699//single-organism process;GO:0008152//metabolic process
PGSC0003DMG400012494	100.163	214.823	1.1008	0.000105495	0.00484249	PGRL1A	PGR5-like protein 1B, chloroplastic [Solanum tuberosum]	-	-	-	-	-	-	-
PGSC0003DMG400034307	42.5233	91.1467	1.09994	7.41e-05	0.00363237	AHK3	histidine kinase 3 [Solanum tuberosum]	Environmental Information Processing	Signal transduction	ko04075//Plant hormone signal transduction	K14489	-	-	-
PGSC0003DMG400020260	12.6267	27.0033	1.09666	0.00106295	0.0314659	Y-2	uncharacterized protein At3g27210-like [Solanum tuberosum]	-	-	-	-	-	-	-
PGSC0003DMG400017572	21.1133	45.0933	1.09476	0.000208706	0.00847634	GONST5	UDP-galactose transporter 1 [Solanum tuberosum]	-	-	-	-	-	-	-
PGSC0003DMG400032824	12.6867	27.0667	1.0932	0.000209085	0.00847969	AAC3	ADP,ATP carrier protein 1, mitochondrial-like [Solanum tuberosum]	Brite Hierarchies	Protein families: signaling and cellular processes;Protein families: genetic information processing	ko03029//Mitochondrial biogenesis;ko02000//Transporters	K05863	GO:0044464//cell part;GO:0005623//cell;GO:0005737//cytoplasm;GO:0044425//membrane part;GO:0019866//organelle inner membrane;GO:0016020//membrane;GO:0043229//intracellular organelle;GO:0044446//intracellular organelle part;GO:0043231//intracellular membrane-bounded organelle;GO:0005622//intracellular;GO:0009536//plastid;GO:0043226//organelle;GO:0044444//cytoplasmic part;GO:0009526//plastid envelop…	GO:0022857//transmembrane transporter activity;GO:1901505//carbohydrate derivative transporter activity;GO:0005215//transporter activity;GO:0008514//organic anion transmembrane transporter activity;GO:0005337//nucleoside transmembrane transporter activity;GO:0015211//purine nucleoside transmembrane transporter activity;GO:0015216//purine nucleotide transmembrane transporter activity;GO:0015215//n…	GO:0071705//nitrogen compound transport;GO:0006955//immune response;GO:0006811//ion transport;GO:0002376//immune system process;GO:0009607//response to biotic stimulus;GO:0009814//defense response, incompatible interaction;GO:0006952//defense response;GO:0043207//response to external biotic stimulus;GO:0015931//nucleobase-containing compound transport;GO:0051179//localization;GO:0006810//transpor…
PGSC0003DMG400000358	5.31	11.26	1.08442	0.000798384	0.0251018	RLK5	receptor-like protein kinase 5 [Solanum tuberosum]	-	-	-	-	-	-	-
PGSC0003DMG400023400	230.76	488.427	1.08175	4.3e-05	0.00232036	DNAJ1	dnaJ-like protein isoform X1 [Solanum tuberosum]	Genetic Information Processing	Folding, sorting and degradation	ko04141//Protein processing in endoplasmic reticulum	K09503	-	-	-
PGSC0003DMG402027680	15.1633	32.06	1.08019	0.00049211	0.0170826	At4g12770	auxilin-related protein 2-like [Solanum tuberosum]	-	-	-	-	-	-	-
PGSC0003DMG401015928	5.05667	10.6633	1.0764	0.000255986	0.00997785	-	uncharacterized protein LOC104097371 [Nicotiana tomentosiformis]	Brite Hierarchies;Genetic Information Processing	Protein families: genetic information processing;Folding, sorting and degradation	ko03019//Messenger RNA Biogenesis;ko03018//RNA degradation	K12617	-	-	-
PGSC0003DMG400044116	10.8167	22.7733	1.07409	0.000711564	0.0229296	eng1	putative endo-1,3(4)-beta-glucanase 2 [Solanum tuberosum]	Not Included in Pathway or Brite	Unclassified: metabolism	ko99980//Enzymes with EC numbers	K01180	-	-	-
PGSC0003DMG400021991	28.23	59.39	1.07299	0.000253746	0.00991083	GID1B	gibberellin receptor GID1B-like [Solanum tuberosum]	Environmental Information Processing	Signal transduction	ko04075//Plant hormone signal transduction	K14493	-	-	-
PGSC0003DMG400017007	20.0033	42.02	1.07084	0.00019631	0.00807047	-	-	-	-	-	-	-	-	-
PGSC0003DMG400005738	8.77	18.3733	1.06696	0.000595572	0.01989	DOX2	alpha-dioxygenase 2 [Solanum tuberosum]	-	-	-	-	-	GO:0003824//catalytic activity;GO:0005488//binding;GO:0097159//organic cyclic compound binding;GO:0016491//oxidoreductase activity;GO:0046906//tetrapyrrole binding;GO:1901363//heterocyclic compound binding	GO:0050896//response to stimulus;GO:0044699//single-organism process;GO:0008152//metabolic process;GO:0044710//single-organism metabolic process;GO:0006950//response to stress
TCONS_00063270	3.96333	8.29667	1.06582	0.000497425	0.017194	CTR1	uncharacterized protein LOC102591396 [Solanum tuberosum]	-	-	-	-	-	-	-
PGSC0003DMG400007545	16.4433	34.39	1.06449	0.000999347	0.0299715	At2g30550	phospholipase A1-Igamma2, chloroplastic-like [Solanum tuberosum]	-	-	-	-	-	GO:0003824//catalytic activity	-
PGSC0003DMG400017930	5.06	10.5767	1.06368	0.00147702	0.0401248	-	glyoxysomal fatty acid beta-oxidation multifunctional protein MFP-a-like isoform X1 [Solanum tuberosum]	Metabolism	Global and overview maps;Lipid metabolism	ko01100//tMetabolic pathways;ko01110//Biosynthesis of secondary metabolites;ko01212//Fatty acid metabolism;ko00071//Fatty acid degradation;ko00592//alpha-Linolenic acid metabolism	K10527	-	-	-
PGSC0003DMG400013330	10.1433	21.1333	1.05899	0.00115362	0.0334393	TMN3	transmembrane 9 superfamily member 3-like [Solanum tuberosum]	-	-	-	-	-	-	-
PGSC0003DMG400030541	52.4133	109.15	1.05831	0.000467422	0.0164254	--	cytokinesis protein sepA-like [Solanum tuberosum]	-	-	-	-	-	-	-
PGSC0003DMG400014452	20.5067	42.6967	1.05803	0.00110074	0.0323166	ARF2	auxin response factor 2-like [Solanum tuberosum]	-	-	-	-	GO:0043229//intracellular organelle;GO:0043226//organelle;GO:0043227//membrane-bounded organelle;GO:0005623//cell;GO:0005622//intracellular;GO:0044424//intracellular part;GO:0043231//intracellular membrane-bounded organelle;GO:0044464//cell part	GO:0005488//binding;GO:0005515//protein binding	GO:0060255//regulation of macromolecule metabolic process;GO:0044700//single organism signaling;GO:0009755//hormone-mediated signaling pathway;GO:0070887//cellular response to chemical stimulus;GO:0008152//metabolic process;GO:0032870//cellular response to hormone stimulus;GO:0023052//signaling;GO:0050789//regulation of biological process;GO:0009719//response to endogenous stimulus;GO:0043170//ma…
PGSC0003DMG400026854	111.333	231.713	1.05746	0.00137395	0.0380488	CHTB3	LOW QUALITY PROTEIN: endochitinase 3-like [Solanum tuberosum]	Metabolism	Carbohydrate metabolism;Global and overview maps	ko01100//tMetabolic pathways;ko00520//Amino sugar and nucleotide sugar metabolism	K01183	GO:0044424//intracellular part;GO:0043226//organelle;GO:0044464//cell part;GO:0043229//intracellular organelle;GO:0030312//external encapsulating structure;GO:0043231//intracellular membrane-bounded organelle;GO:0005623//cell;GO:0005622//intracellular;GO:0043227//membrane-bounded organelle;GO:0071944//cell periphery	GO:0016787//hydrolase activity;GO:0004553//hydrolase activity, hydrolyzing O-glycosyl compounds;GO:0016798//hydrolase activity, acting on glycosyl bonds;GO:0097367//carbohydrate derivative binding;GO:0005488//binding;GO:0003824//catalytic activity	GO:1901564//organonitrogen compound metabolic process;GO:0008152//metabolic process;GO:0044237//cellular metabolic process;GO:0043170//macromolecule metabolic process;GO:0071704//organic substance metabolic process;GO:0071554//cell wall organization or biogenesis;GO:0006950//response to stress;GO:1901565//organonitrogen compound catabolic process;GO:1901135//carbohydrate derivative metabolic proc…
PGSC0003DMG400030617	6.84333	14.2167	1.05481	0.00131208	0.0369649	--	uncharacterized protein LOC102587194 isoform X2 [Solanum tuberosum]	-	-	-	-	-	-	-
PGSC0003DMG400017935	14.0667	29.2067	1.05402	0.00109248	0.0321235	EPHX2	bifunctional epoxide hydrolase 2-like [Solanum tuberosum]	-	-	-	-	-	-	-
PGSC0003DMG400018651	24.1133	50.0567	1.05373	0.000197109	0.00808007	AATL1	lysine histidine transporter-like 8 [Solanum tuberosum]	-	-	-	-	GO:0031224//intrinsic component of membrane;GO:0016020//membrane;GO:0044425//membrane part	-	-
PGSC0003DMG400018823	17.94	37.2333	1.05341	0.00136462	0.0378638	SIP1-2	aquaporin SIP1-2-like [Solanum tuberosum]	-	-	-	-	GO:0031224//intrinsic component of membrane;GO:0044425//membrane part;GO:0016020//membrane	-	GO:0051179//localization;GO:0051234//establishment of localization
PGSC0003DMG400024891	132.783	275.403	1.05247	0.000176775	0.00742236	Ythdf1	YTH domain-containing family protein 1 [Solanum tuberosum]	-	-	-	-	-	-	-
PGSC0003DMT400047888	31.5667	65.46	1.05221	0.000477637	0.0166703	--	Phox/Bem1p [Corchorus olitorius]	-	-	-	-	-	-	-
PGSC0003DMG400013183	9.80667	20.31	1.05036	0.000697906	0.0226276	CPK30	calcium-dependent protein kinase 10-like [Solanum tuberosum]	Brite Hierarchies;Organismal Systems	Protein families: metabolism;Environmental adaptation	ko04626//Plant-pathogen interaction;ko01001//Protein kinases	K13412	-	GO:0003824//catalytic activity;GO:0016740//transferase activity;GO:0016772//transferase activity, transferring phosphorus-containing groups;GO:0016301//kinase activity	-
PGSC0003DMG400006383	44.81	92.4833	1.04537	0.000196254	0.00807047	--	PB1 domain-containing protein, partial [Nicotiana benthamiana]	-	-	-	-	-	-	-
PGSC0003DMG400029107	20.5167	42.34	1.04522	0.00145395	0.0396301	At1g67360	REF/SRPP-like protein At1g67360 [Solanum tuberosum]	-	-	-	-	-	-	-
PGSC0003DMG400012312	7.59667	15.6767	1.04518	0.000335215	0.0124297	POB1	BTB/POZ domain-containing protein POB1-like isoform X1 [Solanum tuberosum]	-	-	-	-	-	-	-
PGSC0003DMG400000072	42.7067	88.1067	1.04479	0.000174722	0.00735778	RTNLB1	reticulon-like protein B5 [Solanum tuberosum]	-	-	-	-	-	-	-
PGSC0003DMG400017567	19.5367	40.29	1.04424	0.000837692	0.0260254	NAC002	nam-like protein [Solanum tuberosum]	-	-	-	-	GO:0043229//intracellular organelle;GO:0044424//intracellular part;GO:0044464//cell part;GO:0005622//intracellular;GO:0043231//intracellular membrane-bounded organelle;GO:0043227//membrane-bounded organelle;GO:0043226//organelle;GO:0005623//cell	-	GO:0060255//regulation of macromolecule metabolic process;GO:0008152//metabolic process;GO:0034645//cellular macromolecule biosynthetic process;GO:0044260//cellular macromolecule metabolic process;GO:1901576//organic substance biosynthetic process;GO:0009987//cellular process;GO:0009058//biosynthetic process;GO:0010468//regulation of gene expression;GO:0065007//biological regulation;GO:0071704//o…
TCONS_00029354	6.03667	12.4	1.03852	0.000375323	0.0137385	SPAC2F3.16	uncharacterized protein LOC102587113 [Solanum tuberosum]	-	-	-	-	-	-	-
PGSC0003DMG400006198	16.44	33.74	1.03725	0.000385483	0.0140653	SBT1.6	subtilisin-like protease SBT1.6 [Solanum tuberosum]	-	-	-	-	-	-	-
PGSC0003DMG400013856	32.8367	67.2667	1.03458	0.000152135	0.00656896	TIV1	vacuolar invertase [Solanum tuberosum]	Metabolism	Carbohydrate metabolism;Global and overview maps	ko01100//tMetabolic pathways;ko00500//Starch and sucrose metabolism;ko00052//Galactose metabolism	K01193	-	GO:0004553//hydrolase activity, hydrolyzing O-glycosyl compounds;GO:0004564//beta-fructofuranosidase activity;GO:0016798//hydrolase activity, acting on glycosyl bonds;GO:0016787//hydrolase activity;GO:0003824//catalytic activity	GO:0008152//metabolic process;GO:0044238//primary metabolic process
PGSC0003DMG400014102	6.14333	12.58	1.03404	0.00108211	0.0319173	-	uncharacterized protein LOC102593747 [Solanum tuberosum]	-	-	-	-	-	-	-
PGSC0003DMG400020317	33.8433	69.0733	1.02926	0.000778863	0.0246401	SQD2	sulfoquinovosyl transferase SQD2-like [Solanum tuberosum]	Metabolism	Global and overview maps;Lipid metabolism	ko01100//tMetabolic pathways;ko00561//Glycerolipid metabolism	K06119	-	-	-
TCONS_00088242	12.2867	25.04	1.02714	0.00027117	0.0104669	IP5P15	type II inositol polyphosphate 5-phosphatase 15 isoform X2 [Solanum tuberosum]	-	-	-	-	-	-	-
PGSC0003DMG400013227	143.067	291.063	1.02465	0.000634564	0.020897	TPM-1	osmotin-like protein OSML13 [Solanum tuberosum]	-	-	-	-	-	-	-
PGSC0003DMG400012404	8.44667	17.17	1.02344	0.00106799	0.0315822	-	uncharacterized protein LOC102597543 [Solanum tuberosum]	Brite Hierarchies	Protein families: genetic information processing	ko03051//Proteasome	K06692	-	-	-
PGSC0003DMG400014225	23.12	46.9867	1.02311	0.00188586	0.0482475	CLPD	chaperone protein ClpD, chloroplastic isoform X2 [Solanum tuberosum]	-	-	-	-	-	-	-
TCONS_00058582	7.76667	15.7733	1.02212	0.00141561	0.0389757	VPS41	vacuolar protein sorting-associated protein 41 homolog [Solanum tuberosum]	-	-	-	-	-	GO:0005488//binding;GO:0043167//ion binding;GO:0046914//transition metal ion binding;GO:0043169//cation binding;GO:0046872//metal ion binding	GO:0051179//localization;GO:0008104//protein localization;GO:0071702//organic substance transport;GO:0015031//protein transport;GO:0050896//response to stimulus;GO:0009605//response to external stimulus;GO:0009606//tropism;GO:0051234//establishment of localization;GO:0006810//transport;GO:0045184//establishment of protein localization;GO:0033036//macromolecule localization
PGSC0003DMG400011189	18.62	37.73	1.01886	0.000886636	0.0272642	HST	HQT isoform X1 [Solanum tuberosum]	Metabolism	Biosynthesis of other secondary metabolites;Global and overview maps	ko01100//tMetabolic pathways;ko01110//Biosynthesis of secondary metabolites;ko00940//Phenylpropanoid biosynthesis;ko00941//Flavonoid biosynthesis;ko00945//Stilbenoid, diarylheptanoid and gingerol biosynthesis	K13065	-	GO:0016747//transferase activity, transferring acyl groups other than amino-acyl groups;GO:0003824//catalytic activity;GO:0016746//transferase activity, transferring acyl groups;GO:0016740//transferase activity	-
PGSC0003DMG400027943	39.1333	79.21	1.01728	0.000496551	0.0171846	kdelr	putative ER lumen protein-retaining receptor C28H8.4 [Solanum tuberosum]	-	-	-	-	-	-	-
PGSC0003DMG400020757	16.9767	34.3433	1.01648	0.000995431	0.0299011	At5g35735	cytochrome b561 and DOMON domain-containing protein At5g47530-like precursor [Solanum tuberosum]	-	-	-	-	-	-	-
PGSC0003DMG400025299	26.8	54.1833	1.01562	0.000389522	0.0141855	AGAL1	alpha-galactosidase 1-like [Solanum tuberosum]	Metabolism	Glycan biosynthesis and metabolism;Carbohydrate metabolism;Global and overview maps;Lipid metabolism	ko01100//tMetabolic pathways;ko00561//Glycerolipid metabolism;ko00052//Galactose metabolism;ko00600//Sphingolipid metabolism;ko00603//Glycosphingolipid biosynthesis - globo and isoglobo series	K07407	-	GO:0003824//catalytic activity;GO:0016787//hydrolase activity;GO:0016798//hydrolase activity, acting on glycosyl bonds;GO:0015925//galactosidase activity;GO:0004553//hydrolase activity, hydrolyzing O-glycosyl compounds;GO:0004557//alpha-galactosidase activity	GO:0044238//primary metabolic process;GO:0008152//metabolic process
PGSC0003DMG400001272	22.3167	45.0933	1.01479	0.000294674	0.0112104	ARF	ADP-ribosylation factor, partial [Hyacinthus orientalis]	-	-	-	-	-	-	-
PGSC0003DMG400017714	72.9067	147.17	1.01336	0.000231289	0.00919087	ANN1	annexin p34 [Solanum tuberosum]	-	-	-	-	GO:0031090//organelle membrane;GO:0030312//external encapsulating structure;GO:0044444//cytoplasmic part;GO:0043227//membrane-bounded organelle;GO:0043229//intracellular organelle;GO:0044446//intracellular organelle part;GO:0016020//membrane;GO:0071944//cell periphery;GO:0009532//plastid stroma;GO:0044464//cell part;GO:0005623//cell;GO:0005737//cytoplasm;GO:0044422//organelle part;GO:0005576//ext…	GO:0001883//purine nucleoside binding;GO:0043169//cation binding;GO:0005488//binding;GO:1901363//heterocyclic compound binding;GO:0032550//purine ribonucleoside binding;GO:0046914//transition metal ion binding;GO:0043168//anion binding;GO:0005543//phospholipid binding;GO:0097159//organic cyclic compound binding;GO:0046872//metal ion binding;GO:0008289//lipid binding;GO:0046983//protein dimerizati…	GO:0006807//nitrogen compound metabolic process;GO:0071840//cellular component organization or biogenesis;GO:0019725//cellular homeostasis;GO:0042221//response to chemical;GO:0006812//cation transport;GO:0006629//lipid metabolic process;GO:0000097//sulfur amino acid biosynthetic process;GO:1901564//organonitrogen compound metabolic process;GO:0006813//potassium ion transport;GO:0055085//transmemb…
PGSC0003DMG400029833	24.46	49.3633	1.01302	0.00144489	0.0394929	CML36	probable calcium-binding protein CML36 [Solanum tuberosum]	Organismal Systems	Environmental adaptation	ko04626//Plant-pathogen interaction	K13448	-	-	-
TCONS_00096926	12.4067	25.0167	1.01177	0.000469581	0.0164708	-	uncharacterized protein LOC102588968 isoform X1 [Solanum tuberosum]	-	-	-	-	-	-	-
PGSC0003DMG400002336	29.46	59.38	1.01122	0.000434509	0.0154687	OsI_15387	probable aldo-keto reductase 2 isoform X1 [Solanum tuberosum]	-	-	-	-	-	-	-
TCONS_00034017	40.4767	81.5833	1.01118	0.00095549	0.0289604	inlA	F-box/LRR-repeat protein 14 [Solanum tuberosum]	-	-	-	-	-	-	-
PGSC0003DMG400016951	14.9433	30.0967	1.0101	0.00193084	0.0491339	TGA7	transcription factor TGA7 [Solanum tuberosum]	Brite Hierarchies;Environmental Information Processing	Signal transduction;Protein families: genetic information processing	ko04075//Plant hormone signal transduction;ko03000//Transcription factors	K14431	-	-	-
PGSC0003DMG400007782	42.1533	84.47	1.00279	0.000730549	0.0234626	PHO1	alpha-1,4 glucan phosphorylase L-1 isozyme, chloroplastic/amyloplastic-like [Solanum tuberosum]	Metabolism	Carbohydrate metabolism;Global and overview maps	ko01100//tMetabolic pathways;ko01110//Biosynthesis of secondary metabolites;ko00500//Starch and sucrose metabolism	K00688	-	-	-
PGSC0003DMG400004283	19.6867	39.42	1.00171	0.000576525	0.0194112	SDT	spermidine coumaroyl CoA acyltransferase [Solanum pennellii]	-	-	-	-	-	GO:0016740//transferase activity;GO:0016747//transferase activity, transferring acyl groups other than amino-acyl groups;GO:0016746//transferase activity, transferring acyl groups;GO:0003824//catalytic activity	-
PGSC0003DMG402022752	14.3633	28.7433	1.00084	0.000373776	0.0136906	At4g22990	SPX domain-containing membrane protein At4g22990-like isoform X2 [Solanum tuberosum]	-	-	-	-	-	-	-
PGSC0003DMG400000780	5.92	0.953333	-2.63454	4.11e-05	0.00223657	fp-1	-	-	-	-	-	-	-	-
PGSC0003DMG400000794	53.8133	5.13	-3.39093	7.1e-15	3.27e-12	-	-	-	-	-	-	-	-	-
PGSC0003DMG400004737	14.0867	0.883333	-3.99523	1.72e-06	0.000146776	At4g12490	14 kDa proline-rich protein DC2.15-like [Capsicum annuum]	-	-	-	-	-	-	-
PGSC0003DMG400014850	27.6267	5.64333	-2.29144	2.89e-05	0.00166913	EARLI1	14 kDa proline-rich protein DC2.15-like [Solanum tuberosum]	-	-	-	-	-	-	-
PGSC0003DMG400004736	37.5167	6.26667	-2.58176	0.000131594	0.00585048	At4g12490	14 kDa proline-rich protein DC2.15-like [Solanum tuberosum]	-	-	-	-	-	-	-
PGSC0003DMG400013806	15.6	0.736667	-4.40439	2.92e-06	0.000234167	AZI1	14 kDa proline-rich protein DC2.15-like [Solanum tuberosum]	-	-	-	-	-	-	-
PGSC0003DMG400039214	143.893	2.79667	-5.68515	2.51e-41	2.87e-37	EARLI1	14 kDa proline-rich protein DC2.15-like [Solanum tuberosum]	-	-	-	-	-	-	-
PGSC0003DMG400020481	8.18	0.001	-12.9979	2.66e-07	2.83e-05	At4g12490	14 kDa proline-rich protein DC2.15-like [Solanum tuberosum]	-	-	-	-	-	-	-
PGSC0003DMG400003660	27.18	11.5233	-1.23799	0.000144797	0.00632448	PDS	15-cis-phytoene desaturase, chloroplastic/chromoplastic [Solanum tuberosum]	-	-	-	-	-	-	-
PGSC0003DMG400012017	34.8767	10.1067	-1.78695	2.5e-06	0.000203618	PME61	21 kDa protein-like [Solanum tuberosum]	-	-	-	-	-	-	-
PGSC0003DMG400018641	144.99	54.7667	-1.40458	1.76e-06	0.000149337	SMT2	24-methylenesterol C-methyltransferase 2-like [Solanum tuberosum]	Metabolism	Lipid metabolism;Global and overview maps	ko01110//Biosynthesis of secondary metabolites;ko00100//Steroid biosynthesis	K08242	-	-	-
PGSC0003DMG400015155	168.253	75.6667	-1.15291	3.06e-05	0.00175938	CP31A	28 kDa ribonucleoprotein, chloroplastic-like [Solanum tuberosum]	-	-	-	-	-	-	-
PGSC0003DMG400028238	496.73	134.22	-1.88786	4.28e-11	1.13e-08	At5g06290	2-Cys peroxiredoxin BAS1, chloroplastic [Solanum tuberosum]	-	-	-	-	-	-	-
PGSC0003DMG400030998	35.2233	17.49	-1.01	0.00132569	0.0372842	EO	2-methylene-furan-3-one reductase [Solanum tuberosum]	-	-	-	-	-	GO:0043169//cation binding;GO:0046914//transition metal ion binding;GO:0005488//binding;GO:0003824//catalytic activity;GO:0046872//metal ion binding;GO:0043167//ion binding	GO:0044699//single-organism process;GO:0044710//single-organism metabolic process;GO:0008152//metabolic process
PGSC0003DMG400001233	127.8	61.28	-1.0604	0.000119176	0.0053712	RPS1	30S ribosomal protein S1, chloroplastic-like [Solanum tuberosum]	Genetic Information Processing;Metabolism	Metabolism of terpenoids and polyketides;Translation	ko03010//Ribosome;ko00900//Terpenoid backbone biosynthesis	K02945	GO:0044464//cell part;GO:0044424//intracellular part;GO:0005622//intracellular;GO:0030529//intracellular ribonucleoprotein complex;GO:0032991//macromolecular complex;GO:0005623//cell;GO:1990904//ribonucleoprotein complex	-	-
PGSC0003DMG400014378	162.843	64.5967	-1.33395	2.9e-06	0.00023317	RPS10	30S ribosomal protein S10, chloroplastic [Solanum tuberosum]	Genetic Information Processing	Translation	ko03010//Ribosome	K02946	-	-	-
PGSC0003DMG400004122	162.977	55.9533	-1.54237	1.83e-07	2.04e-05	RPS13	30S ribosomal protein S13, chloroplastic [Solanum tuberosum]	Genetic Information Processing	Translation	ko03010//Ribosome	K02952	GO:0032991//macromolecular complex;GO:0005623//cell;GO:1990904//ribonucleoprotein complex;GO:0044424//intracellular part;GO:0005622//intracellular;GO:0030529//intracellular ribonucleoprotein complex;GO:0044464//cell part	GO:0005488//binding;GO:0097159//organic cyclic compound binding;GO:0005198//structural molecule activity;GO:0003676//nucleic acid binding;GO:1901363//heterocyclic compound binding	GO:0008152//metabolic process;GO:0071704//organic substance metabolic process;GO:0010467//gene expression;GO:0043170//macromolecule metabolic process
PGSC0003DMG400002547	325.09	112.76	-1.52758	3.05e-07	3.16e-05	RPS17	30S ribosomal protein S17, chloroplastic [Solanum tuberosum]	Genetic Information Processing	Translation	ko03010//Ribosome	K02961	GO:0044435//plastid part;GO:0005623//cell;GO:0044391//ribosomal subunit;GO:0044444//cytoplasmic part;GO:0043231//intracellular membrane-bounded organelle;GO:0009526//plastid envelope;GO:0000314//organellar small ribosomal subunit;GO:0000313//organellar ribosome;GO:0044446//intracellular organelle part;GO:0005737//cytoplasm;GO:0044424//intracellular part;GO:0009532//plastid stroma;GO:0009536//plas…	GO:0005198//structural molecule activity	GO:0043604//amide biosynthetic process;GO:0044237//cellular metabolic process;GO:0009059//macromolecule biosynthetic process;GO:0010467//gene expression;GO:1901564//organonitrogen compound metabolic process;GO:0034645//cellular macromolecule biosynthetic process;GO:0043170//macromolecule metabolic process;GO:0043603//cellular amide metabolic process;GO:1901566//organonitrogen compound biosyntheti…
PGSC0003DMG400012405	60.8367	28.7867	-1.07954	0.000814648	0.0255178	RPS20	30S ribosomal protein S20, chloroplastic [Solanum tuberosum]	Genetic Information Processing	Translation	ko03010//Ribosome	K02968	GO:0044422//organelle part;GO:0044435//plastid part;GO:0005623//cell;GO:0044446//intracellular organelle part;GO:0043227//membrane-bounded organelle;GO:0005622//intracellular;GO:0044424//intracellular part;GO:0031967//organelle envelope;GO:0009526//plastid envelope;GO:0043229//intracellular organelle;GO:0043226//organelle;GO:0032991//macromolecular complex;GO:0044444//cytoplasmic part;GO:0043231/…	GO:0097159//organic cyclic compound binding;GO:0005488//binding;GO:0003676//nucleic acid binding;GO:0005198//structural molecule activity;GO:0003723//RNA binding;GO:1901363//heterocyclic compound binding	GO:0046483//heterocycle metabolic process;GO:0006139//nucleobase-containing compound metabolic process;GO:0071704//organic substance metabolic process;GO:0006725//cellular aromatic compound metabolic process;GO:0033014//tetrapyrrole biosynthetic process;GO:0016072//rRNA metabolic process;GO:0044249//cellular biosynthetic process;GO:0034641//cellular nitrogen compound metabolic process;GO:0009058/…
PGSC0003DMG400029704	102.693	34.1767	-1.58726	3.7e-08	5.03e-06	rps5	30S ribosomal protein S5, chloroplastic [Solanum tuberosum]	Genetic Information Processing	Translation	ko03010//Ribosome	K02988	GO:0044391//ribosomal subunit;GO:0032991//macromolecular complex;GO:0043232//intracellular non-membrane-bounded organelle;GO:0009532//plastid stroma;GO:0005622//intracellular;GO:0005840//ribosome;GO:0044444//cytoplasmic part;GO:0043226//organelle;GO:0043231//intracellular membrane-bounded organelle;GO:0044424//intracellular part;GO:0009579//thylakoid;GO:0043228//non-membrane-bounded organelle;GO:…	GO:0097159//organic cyclic compound binding;GO:1901363//heterocyclic compound binding;GO:0005198//structural molecule activity;GO:0005488//binding;GO:0003723//RNA binding;GO:0003676//nucleic acid binding	GO:1902578//single-organism localization;GO:0009605//response to external stimulus;GO:0044765//single-organism transport;GO:0071702//organic substance transport;GO:0051704//multi-organism process;GO:0006886//intracellular protein transport;GO:0051641//cellular localization;GO:0051649//establishment of localization in cell;GO:0008104//protein localization;GO:0015031//protein transport;GO:0046907//…
PGSC0003DMG400012136	45.0833	20.81	-1.11532	0.00184012	0.0473744	RPS6	30S ribosomal protein S6 alpha, chloroplastic [Solanum lycopersicum]	Genetic Information Processing;Brite Hierarchies	Protein families: genetic information processing;Translation	ko03010//Ribosome;ko03029//Mitochondrial biogenesis;ko03011//Ribosome	K02990	GO:0009536//plastid;GO:0043227//membrane-bounded organelle;GO:0005737//cytoplasm;GO:0043226//organelle;GO:0044424//intracellular part;GO:0044444//cytoplasmic part;GO:0005622//intracellular;GO:0044464//cell part;GO:0005623//cell;GO:0043231//intracellular membrane-bounded organelle;GO:0043229//intracellular organelle	-	GO:0009987//cellular process
PGSC0003DMG400016883	71.8933	31.9867	-1.16839	3.56e-05	0.00198461	PRPS9	30S ribosomal protein S9, chloroplastic [Solanum tuberosum]	Genetic Information Processing;Brite Hierarchies	Protein families: genetic information processing;Translation	ko03010//Ribosome;ko03011//Ribosome	K02996	-	-	-
PGSC0003DMG400002880	928.827	8.88667	-6.70762	7.79e-13	2.73e-10	TPRP-F1	36.4 kDa proline-rich protein-like [Solanum tuberosum]	-	-	-	-	-	-	-
PGSC0003DMG400009924	16.0033	5.75333	-1.4759	5.73e-05	0.00292251	HMGR1	3-hydroxy-3-methylglutaryl-coenzyme A reductase 1-like [Solanum tuberosum]	Metabolism	Global and overview maps;Metabolism of terpenoids and polyketides	ko01100//tMetabolic pathways;ko01110//Biosynthesis of secondary metabolites;ko00900//Terpenoid backbone biosynthesis	K00021	GO:0016020//membrane	-	GO:0044699//single-organism process;GO:0044710//single-organism metabolic process;GO:0008152//metabolic process
PGSC0003DMG400013663	37.7567	9.72	-1.9577	3.33e-05	0.0018771	HMG1	3-hydroxy-3-methylglutaryl-coenzyme A reductase 1-like isoform X1 [Solanum tuberosum]	Metabolism	Global and overview maps;Metabolism of terpenoids and polyketides	ko01100//tMetabolic pathways;ko01110//Biosynthesis of secondary metabolites;ko00900//Terpenoid backbone biosynthesis	K00021	GO:0044424//intracellular part;GO:0044425//membrane part;GO:0016020//membrane;GO:0043226//organelle;GO:0005622//intracellular;GO:0043229//intracellular organelle;GO:0044422//organelle part;GO:0043227//membrane-bounded organelle;GO:0043231//intracellular membrane-bounded organelle;GO:0044464//cell part;GO:0031090//organelle membrane;GO:0031224//intrinsic component of membrane;GO:0005623//cell	GO:0016614//oxidoreductase activity, acting on CH-OH group of donors;GO:1901363//heterocyclic compound binding;GO:0036094//small molecule binding;GO:0097159//organic cyclic compound binding;GO:0016491//oxidoreductase activity;GO:0000166//nucleotide binding;GO:0003824//catalytic activity;GO:1901265//nucleoside phosphate binding;GO:0048037//cofactor binding;GO:0005488//binding	GO:0009987//cellular process;GO:0051186//cofactor metabolic process;GO:0006720//isoprenoid metabolic process;GO:0044237//cellular metabolic process;GO:0044710//single-organism metabolic process;GO:0008152//metabolic process;GO:0006732//coenzyme metabolic process;GO:0044238//primary metabolic process;GO:0044763//single-organism cellular process;GO:0044255//cellular lipid metabolic process;GO:00446…
PGSC0003DMG400011601	14.9533	1.58333	-3.23943	3.24e-07	3.33e-05	CLKR27	3-oxoacyl-[acyl-carrier-protein] reductase FabG-like, partial [Solanum tuberosum]	-	-	-	-	-	-	-
PGSC0003DMG400030158	12.0467	5.07	-1.24858	0.00139497	0.0385563	KAS1	3-oxoacyl-[acyl-carrier-protein] synthase I, chloroplastic-like [Solanum tuberosum]	Metabolism	Metabolism of cofactors and vitamins;Global and overview maps;Lipid metabolism	ko01100//tMetabolic pathways;ko01212//Fatty acid metabolism;ko00061//Fatty acid biosynthesis;ko00780//Biotin metabolism	K09458	-	-	-
PGSC0003DMG400028107	76.9633	32.6133	-1.23871	0.000239309	0.0094504	--	50S ribosomal protein 5 alpha, chloroplastic-like [Solanum tuberosum]	-	-	-	-	GO:0044424//intracellular part;GO:0005623//cell;GO:0043231//intracellular membrane-bounded organelle;GO:0005622//intracellular;GO:0009536//plastid;GO:0044444//cytoplasmic part;GO:0043226//organelle;GO:0044464//cell part;GO:0043227//membrane-bounded organelle;GO:0005737//cytoplasm;GO:0043229//intracellular organelle	-	-
PGSC0003DMG400004936	59.0633	21.3233	-1.46983	0.000617818	0.0204755	PSRP6	50S ribosomal protein 6, chloroplastic [Solanum tuberosum]	-	-	-	-	GO:0044464//cell part;GO:0043226//organelle;GO:0043231//intracellular membrane-bounded organelle;GO:0044444//cytoplasmic part;GO:0005737//cytoplasm;GO:0043227//membrane-bounded organelle;GO:0005623//cell;GO:0043229//intracellular organelle;GO:0044424//intracellular part;GO:0009536//plastid;GO:0005622//intracellular	-	-
PGSC0003DMG400032570	71.2233	33.0633	-1.10712	0.000200849	0.00820391	RPL10	50S ribosomal protein L10, chloroplastic [Solanum tuberosum]	Genetic Information Processing	Translation	ko03010//Ribosome	K02864	GO:0030529//intracellular ribonucleoprotein complex;GO:1990904//ribonucleoprotein complex;GO:0044464//cell part;GO:0032991//macromolecular complex;GO:0005622//intracellular;GO:0044424//intracellular part;GO:0005623//cell	-	GO:0071840//cellular component organization or biogenesis;GO:0022613//ribonucleoprotein complex biogenesis;GO:0044085//cellular component biogenesis
PGSC0003DMG400012225	83.42	24.01	-1.79676	3.6e-08	4.89e-06	RPL11	50S ribosomal protein L11 [Solanum tuberosum]	Genetic Information Processing	Translation	ko03010//Ribosome	K02867	GO:0044444//cytoplasmic part;GO:0043227//membrane-bounded organelle;GO:0044435//plastid part;GO:0009532//plastid stroma;GO:0030529//intracellular ribonucleoprotein complex;GO:0005737//cytoplasm;GO:0043231//intracellular membrane-bounded organelle;GO:0009536//plastid;GO:0044446//intracellular organelle part;GO:0043232//intracellular non-membrane-bounded organelle;GO:0043226//organelle;GO:0031975//…	GO:0005198//structural molecule activity;GO:0005488//binding;GO:0003676//nucleic acid binding;GO:0003723//RNA binding;GO:1901363//heterocyclic compound binding;GO:0097159//organic cyclic compound binding	GO:0044699//single-organism process;GO:0046483//heterocycle metabolic process;GO:0032787//monocarboxylic acid metabolic process;GO:0044710//single-organism metabolic process;GO:0071840//cellular component organization or biogenesis;GO:0043170//macromolecule metabolic process;GO:0006778//porphyrin-containing compound metabolic process;GO:0051186//cofactor metabolic process;GO:1901564//organonitrog…
PGSC0003DMG400000487	88.71	38.8067	-1.19279	0.000176044	0.00740681	RPL12	50S ribosomal protein L12, chloroplastic [Solanum tuberosum]	Genetic Information Processing	Translation	ko03010//Ribosome	K02935	-	-	-
PGSC0003DMG400000488	70.5333	26.94	-1.38856	3.16e-06	0.000249786	-	50S ribosomal protein L12, chloroplastic-like [Solanum tuberosum]	Genetic Information Processing;Brite Hierarchies	Protein families: genetic information processing;Translation	ko03010//Ribosome;ko03011//Ribosome	K02935	-	-	-
PGSC0003DMG400007062	89.0933	41.75	-1.09354	0.000183889	0.00766469	RPL13	50S ribosomal protein L13, chloroplastic [Solanum tuberosum]	Genetic Information Processing	Translation	ko03010//Ribosome	K02871	-	-	-
PGSC0003DMG400015392	41.3633	17.2833	-1.25897	0.000289205	0.0110465	RPL13	50S ribosomal protein L13, chloroplastic-like [Solanum tuberosum]	Genetic Information Processing;Brite Hierarchies	Protein families: genetic information processing;Translation	ko03010//Ribosome;ko03011//Ribosome	K02871	-	-	-
PGSC0003DMG400014544	24.7867	10.1967	-1.28147	0.000362572	0.0133145	RPL15	50S ribosomal protein L15, chloroplastic [Solanum tuberosum]	Genetic Information Processing	Translation	ko03010//Ribosome	K02876	-	-	-
PGSC0003DMG400027674	213.6	93.8267	-1.18684	1.65e-05	0.00102732	RPL17	50S ribosomal protein L17, chloroplastic [Solanum tuberosum]	Genetic Information Processing	Translation	ko03010//Ribosome	K02879	-	-	-
PGSC0003DMG400027675	40.5633	19.05	-1.09039	0.00163349	0.0433444	RPL17	50S ribosomal protein L17, chloroplastic-like [Solanum tuberosum]	Genetic Information Processing	Translation	ko03010//Ribosome	K02879	-	-	-
PGSC0003DMG400004682	37.0333	12.59	-1.55655	0.000107257	0.00490877	RPL18	50S ribosomal protein L18, chloroplastic [Solanum tuberosum]	Genetic Information Processing	Translation	ko03010//Ribosome	K02881	GO:0044464//cell part;GO:0030529//intracellular ribonucleoprotein complex;GO:0005622//intracellular;GO:0005623//cell;GO:0032991//macromolecular complex;GO:1990904//ribonucleoprotein complex;GO:0044424//intracellular part	-	GO:0071704//organic substance metabolic process;GO:0010467//gene expression;GO:0043170//macromolecule metabolic process;GO:0008152//metabolic process
PGSC0003DMG400026253	70.4933	22.42	-1.6527	4.71e-07	4.63e-05	At4g17560	50S ribosomal protein L19-2, chloroplastic-like [Solanum tuberosum]	Genetic Information Processing	Translation	ko03010//Ribosome	K02884	-	-	-
PGSC0003DMG400026078	122.44	50.28	-1.28402	7.23e-06	0.000508374	RPL21	50S ribosomal protein L21, chloroplastic [Solanum tuberosum]	Genetic Information Processing	Translation	ko03010//Ribosome	K02888	-	-	-
PGSC0003DMG400019266	78.8167	34.28	-1.20113	0.000444059	0.0157498	RPL24	50S ribosomal protein L24, chloroplastic [Solanum tuberosum]	Genetic Information Processing	Translation	ko03010//Ribosome	K02895	GO:0044422//organelle part;GO:0005623//cell;GO:0005737//cytoplasm;GO:0031967//organelle envelope;GO:0009536//plastid;GO:0043231//intracellular membrane-bounded organelle;GO:0032991//macromolecular complex;GO:0044444//cytoplasmic part;GO:0044446//intracellular organelle part;GO:0044435//plastid part;GO:0005622//intracellular;GO:0030529//intracellular ribonucleoprotein complex;GO:1990904//ribonucle…	GO:1901363//heterocyclic compound binding;GO:0005198//structural molecule activity;GO:0003676//nucleic acid binding;GO:0005488//binding;GO:0003723//RNA binding;GO:0097159//organic cyclic compound binding	GO:0034645//cellular macromolecule biosynthetic process;GO:0043436//oxoacid metabolic process;GO:0034641//cellular nitrogen compound metabolic process;GO:0006807//nitrogen compound metabolic process;GO:0032787//monocarboxylic acid metabolic process;GO:0043604//amide biosynthetic process;GO:0006090//pyruvate metabolic process;GO:0009987//cellular process;GO:0043170//macromolecule metabolic process…
PGSC0003DMG400019631	165.247	73.35	-1.17175	3.17e-05	0.00180731	RPL27	50S ribosomal protein L27, chloroplastic [Solanum tuberosum]	Genetic Information Processing	Translation	ko03010//Ribosome	K02899	GO:0005622//intracellular;GO:1990904//ribonucleoprotein complex;GO:0032991//macromolecular complex;GO:0030529//intracellular ribonucleoprotein complex;GO:0005623//cell;GO:0044424//intracellular part;GO:0044464//cell part	-	GO:0008152//metabolic process;GO:0043170//macromolecule metabolic process;GO:0071704//organic substance metabolic process;GO:0010467//gene expression
PGSC0003DMG400017161	162.487	72.2433	-1.16938	9.62e-05	0.00449742	RPL28	50S ribosomal protein L28, chloroplastic [Solanum tuberosum]	Genetic Information Processing	Translation	ko03010//Ribosome	K02902	-	-	-
PGSC0003DMG400026946	135.523	61.5667	-1.13832	8.82e-05	0.00418004	RPL29	50S ribosomal protein L29, chloroplastic-like [Solanum tuberosum]	Genetic Information Processing	Translation	ko03010//Ribosome	K02904	-	-	-
PGSC0003DMG400015641	111.15	44.13	-1.33268	1.95e-06	0.000163257	RPL3	50S ribosomal protein L3, chloroplastic [Solanum tuberosum]	Genetic Information Processing	Translation	ko03010//Ribosome	K02906	-	-	-
PGSC0003DMG400021493	32.25	11.5367	-1.48307	6.57e-05	0.00327456	RPL34	50S ribosomal protein L34, chloroplastic [Solanum tuberosum]	Genetic Information Processing;Brite Hierarchies	Translation;Protein families: genetic information processing	ko03010//Ribosome;ko03011//Ribosome	K02914	-	-	-
PGSC0003DMG400011211	37.6533	13.6833	-1.46036	1.1e-05	0.000725502	RPL35	50S ribosomal protein L35, chloroplastic [Solanum tuberosum]	Genetic Information Processing;Brite Hierarchies	Protein families: genetic information processing;Translation	ko03010//Ribosome;ko03011//Ribosome	K02916	-	-	-
PGSC0003DMG400007051	31	12.2967	-1.334	5.78e-05	0.00294408	RPL4	50S ribosomal protein L4, chloroplastic isoform X1 [Solanum tuberosum]	Genetic Information Processing	Translation	ko03010//Ribosome	K02926	-	-	-
PGSC0003DMG400001748	128.377	57.2533	-1.16495	2.45e-05	0.00144698	RPL5	50S ribosomal protein L5, chloroplastic [Solanum tuberosum]	Genetic Information Processing	Translation	ko03010//Ribosome	K02931	GO:0044422//organelle part;GO:0043232//intracellular non-membrane-bounded organelle;GO:0005737//cytoplasm;GO:0005622//intracellular;GO:0043226//organelle;GO:0044446//intracellular organelle part;GO:0043227//membrane-bounded organelle;GO:0030529//intracellular ribonucleoprotein complex;GO:0005623//cell;GO:0044435//plastid part;GO:0043229//intracellular organelle;GO:0032991//macromolecular complex;…	GO:0003676//nucleic acid binding;GO:0005198//structural molecule activity;GO:0097159//organic cyclic compound binding;GO:0003723//RNA binding;GO:0005488//binding;GO:1901363//heterocyclic compound binding	GO:0044238//primary metabolic process;GO:0032787//monocarboxylic acid metabolic process;GO:0006520//cellular amino acid metabolic process;GO:0071704//organic substance metabolic process;GO:0016053//organic acid biosynthetic process;GO:0046394//carboxylic acid biosynthetic process;GO:1901566//organonitrogen compound biosynthetic process;GO:0008152//metabolic process;GO:0010467//gene expression;GO:…
PGSC0003DMG401023851	91.32	31.0567	-1.55603	1.11e-07	1.34e-05	RPL6	50S ribosomal protein L6, chloroplastic [Solanum tuberosum]	Genetic Information Processing	Translation	ko03010//Ribosome	K02933	-	-	-
PGSC0003DMG400000456	4.59667	1.13333	-2.02002	0.000323353	0.0120841	RPL9	50S ribosomal protein L9, chloroplastic [Solanum tuberosum]	Genetic Information Processing;Brite Hierarchies	Translation;Protein families: genetic information processing	ko03010//Ribosome;ko03011//Ribosome	K02939	-	-	-
PGSC0003DMG400008557	138.223	37.5167	-1.8814	3.18e-09	5.33e-07	UGT85A24	7-deoxyloganetin glucosyltransferase-like [Solanum tuberosum]	Metabolism	Global and overview maps	ko01100//tMetabolic pathways;ko01110//Biosynthesis of secondary metabolites	K21374	-	-	-
TCONS_00097172	12.6667	1.83667	-2.78588	3.18e-05	0.00181128	UGT85A24	7-deoxyloganetin glucosyltransferase-like [Solanum tuberosum]	-	-	-	-	-	-	-
PGSC0003DMG402016112	18.9667	5.15667	-1.87896	6.82e-06	0.000481161	10HGO	8-hydroxygeraniol dehydrogenase-like [Solanum tuberosum]	Metabolism	Biosynthesis of other secondary metabolites;Global and overview maps	ko01100//tMetabolic pathways;ko01110//Biosynthesis of secondary metabolites;ko00940//Phenylpropanoid biosynthesis	K00083	-	-	-
TCONS_00045767	14.4033	6.10667	-1.23795	4.57e-05	0.00243291	ABCG32	ABC transporter G family member 32 [Solanum tuberosum]	-	-	-	-	-	-	-
PGSC0003DMG400026131	7.96333	0.943333	-3.07753	3.69e-12	1.16e-09	ABCG32	ABC transporter G family member 32 [Solanum tuberosum]	-	-	-	-	-	GO:0016787//hydrolase activity;GO:0016462//pyrophosphatase activity;GO:0016817//hydrolase activity, acting on acid anhydrides;GO:0016818//hydrolase activity, acting on acid anhydrides, in phosphorus-containing anhydrides;GO:0036094//small molecule binding;GO:0005488//binding;GO:0032550//purine ribonucleoside binding;GO:0017111//nucleoside-triphosphatase activity;GO:0097159//organic cyclic compoun…	-
PGSC0003DMG400011033	11.67	2.00333	-2.54233	0.000155297	0.00667261	PYL4	abscisic acid receptor PYL4 [Solanum tuberosum]	Environmental Information Processing	Signal transduction	ko04075//Plant hormone signal transduction;ko04016//MAPK signaling pathway - plant	K14496	-	-	-
TCONS_00090961	64.7167	22.5767	-1.5193	0.000167808	0.00711912	AAO4	abscisic-aldehyde oxidase-like [Solanum tuberosum]	Metabolism	Global and overview maps;Metabolism of terpenoids and polyketides	ko01100//tMetabolic pathways;ko01110//Biosynthesis of secondary metabolites;ko00906//Carotenoid biosynthesis	K09842	-	GO:0036094//small molecule binding;GO:0043169//cation binding;GO:0003824//catalytic activity;GO:0000166//nucleotide binding;GO:0051536//iron-sulfur cluster binding;GO:0016491//oxidoreductase activity;GO:0046914//transition metal ion binding;GO:0043167//ion binding;GO:0097159//organic cyclic compound binding;GO:0005488//binding;GO:0016616//oxidoreductase activity, acting on the CH-OH group of dono…	GO:0009987//cellular process;GO:0044710//single-organism metabolic process;GO:0044699//single-organism process;GO:0065007//biological regulation;GO:0008152//metabolic process;GO:0010817//regulation of hormone levels;GO:0065008//regulation of biological quality;GO:0044237//cellular metabolic process;GO:0009850//auxin metabolic process;GO:0042445//hormone metabolic process
PGSC0003DMG400017152	2.71667	0.0833333	-5.0268	0.00043059	0.0153675	APS1	acid phosphatase 1-like [Solanum tuberosum]	-	-	-	-	-	-	-
PGSC0003DMG400023708	16.1233	6.41333	-1.33	0.000798545	0.0251018	AC58	actin-52 [Solanum lycopersicum]	-	-	-	-	-	GO:0005488//binding;GO:0032550//purine ribonucleoside binding;GO:1901363//heterocyclic compound binding;GO:0097367//carbohydrate derivative binding;GO:0036094//small molecule binding;GO:0001882//nucleoside binding;GO:0097159//organic cyclic compound binding;GO:0032549//ribonucleoside binding;GO:0001883//purine nucleoside binding	-
PGSC0003DMG400014253	11.51	1.42333	-3.01554	8.07e-06	0.000557939	ACL1.3	acyl carrier protein-like isoform X1 [Solanum tuberosum]	-	-	-	-	-	-	-
PGSC0003DMG400023493	2.67333	0.166667	-4.0036	7.51e-05	0.00366503	ACT	acylsugar acyltransferase 3-like [Solanum tuberosum]	-	-	-	-	-	-	-
PGSC0003DMG400014062	3.2	0.163333	-4.29218	0.000285945	0.0109366	DAT	acylsugar acyltransferase 3-like [Solanum tuberosum]	Metabolism	Biosynthesis of other secondary metabolites;Global and overview maps	ko01100//tMetabolic pathways;ko01110//Biosynthesis of secondary metabolites;ko00940//Phenylpropanoid biosynthesis;ko00941//Flavonoid biosynthesis;ko00945//Stilbenoid, diarylheptanoid and gingerol biosynthesis	K13065	-	-	-
PGSC0003DMG400031364	49.5767	21.2033	-1.22537	0.000224291	0.00897524	ADK2	adenosine kinase 2 [Solanum lycopersicum]	Metabolism	Global and overview maps;Nucleotide metabolism	ko01100//tMetabolic pathways;ko00230//Purine metabolism	K00856	-	GO:0016772//transferase activity, transferring phosphorus-containing groups;GO:0016740//transferase activity;GO:0003824//catalytic activity	GO:0034641//cellular nitrogen compound metabolic process;GO:0006725//cellular aromatic compound metabolic process;GO:1901576//organic substance biosynthetic process;GO:0055086//nucleobase-containing small molecule metabolic process;GO:1901564//organonitrogen compound metabolic process;GO:0044710//single-organism metabolic process;GO:0072521//purine-containing compound metabolic process;GO:0090407…
TCONS_00077081	361.65	164.307	-1.1382	6.4e-05	0.00320467	SAHH	adenosylhomocysteinase [Solanum pennellii]	Brite Hierarchies;Metabolism	Amino acid metabolism;Protein families: metabolism;Protein families: signaling and cellular processes;Global and overview maps	ko01100//tMetabolic pathways;ko04147//Exosome;ko01009//Protein phosphatase and associated proteins;ko00270//Cysteine and methionine metabolism	K01251	-	GO:0003824//catalytic activity	GO:0044237//cellular metabolic process;GO:0008152//metabolic process;GO:0009987//cellular process
TCONS_00094843	45.13	15.8633	-1.50839	2.61e-06	0.000211531	At5g35170	adenylate kinase 5, chloroplastic isoform X1 [Solanum tuberosum]	Metabolism;Brite Hierarchies	Metabolism of cofactors and vitamins;Nucleotide metabolism;Global and overview maps;Protein families: signaling and cellular processes	ko01100//tMetabolic pathways;ko01110//Biosynthesis of secondary metabolites;ko04147//Exosome;ko00230//Purine metabolism;ko00730//Thiamine metabolism	K00939	-	-	-
PGSC0003DMG400014870	1.83333	0.001	-10.8403	0.000182015	0.00761992	Os02g0815500	alcohol dehydrogenase-like 1 isoform X1 [Solanum tuberosum]	Metabolism	Carbohydrate metabolism;Amino acid metabolism;Global and overview maps;Lipid metabolism	ko01100//tMetabolic pathways;ko01110//Biosynthesis of secondary metabolites;ko01200//Carbon metabolism;ko00010//Glycolysis / Gluconeogenesis;ko00071//Fatty acid degradation;ko00350//Tyrosine metabolism	K00121	-	-	-
PGSC0003DMG401001316	33.2433	12.63	-1.39621	6.6e-05	0.00328243	GALM	aldose 1-epimerase-like isoform X5 [Solanum tuberosum]	Metabolism	Carbohydrate metabolism;Global and overview maps	ko01100//tMetabolic pathways;ko01110//Biosynthesis of secondary metabolites;ko00010//Glycolysis / Gluconeogenesis;ko00052//Galactose metabolism	K01785	-	-	-
PGSC0003DMG400028096	2.68333	0.13	-4.36744	0.000181946	0.00761992	CYP96A15	alkane hydroxylase MAH1-like [Solanum tuberosum]	-	-	-	-	-	-	-
PGSC0003DMG401012679	19.8467	5.23333	-1.92309	4.78e-05	0.00252938	AOC2	allene oxide cyclase [Solanum tuberosum]	Metabolism	Lipid metabolism;Global and overview maps	ko01100//tMetabolic pathways;ko01110//Biosynthesis of secondary metabolites;ko00592//alpha-Linolenic acid metabolism	K10525	GO:0009536//plastid;GO:0005737//cytoplasm;GO:0043231//intracellular membrane-bounded organelle;GO:0005623//cell;GO:0044464//cell part;GO:0005622//intracellular;GO:0043227//membrane-bounded organelle;GO:0044444//cytoplasmic part;GO:0043229//intracellular organelle;GO:0044424//intracellular part;GO:0043226//organelle	GO:0003824//catalytic activity;GO:0009975//cyclase activity	-
PGSC0003DMG400016887	6.08	1.73667	-1.80775	0.000951273	0.0288479	CYP74A	allene oxide synthase, chloroplastic [Solanum tuberosum]	Metabolism	Lipid metabolism;Global and overview maps	ko01100//tMetabolic pathways;ko01110//Biosynthesis of secondary metabolites;ko00592//alpha-Linolenic acid metabolism	K01723	-	GO:0043169//cation binding;GO:0003824//catalytic activity;GO:0005488//binding;GO:0016829//lyase activity;GO:1901363//heterocyclic compound binding;GO:0046906//tetrapyrrole binding;GO:0046914//transition metal ion binding;GO:0097159//organic cyclic compound binding;GO:0016491//oxidoreductase activity;GO:0046872//metal ion binding;GO:0016835//carbon-oxygen lyase activity;GO:0016836//hydro-lyase act…	GO:0044710//single-organism metabolic process;GO:0044699//single-organism process;GO:0008152//metabolic process
PGSC0003DMG400025972	9.88333	0.58	-4.09087	0.000421732	0.0151555	AZI1	alpha amylase inhibitor/lipid-transfer/seed storage superfamily protein precursor [Solanum lycopersicum]	-	-	-	-	-	-	-
TCONS_00022431	9.26333	4.25333	-1.12294	0.000994826	0.0298987	-	alpha-glucosidase-like [Solanum tuberosum]	Metabolism	Carbohydrate metabolism;Global and overview maps	ko01100//tMetabolic pathways;ko00500//Starch and sucrose metabolism;ko00052//Galactose metabolism	K01187	-	-	-
PGSC0003DMG400016444	71.31	25.43	-1.48757	1.39e-05	0.000885466	GDCST	aminomethyltransferase, mitochondrial [Solanum tuberosum]	Metabolism	Global and overview maps;Metabolism of cofactors and vitamins;Amino acid metabolism;Carbohydrate metabolism	ko01100//tMetabolic pathways;ko01110//Biosynthesis of secondary metabolites;ko01200//Carbon metabolism;ko00630//Glyoxylate and dicarboxylate metabolism;ko00260//Glycine, serine and threonine metabolism;ko00670//One carbon pool by folate	K00605	-	-	-
PGSC0003DMG400018761	10.1633	4.61667	-1.13845	0.00122114	0.0348829	AMT1-3	ammonium transporter 1 member 3 [Solanum tuberosum]	Brite Hierarchies	Protein families: signaling and cellular processes	ko02000//Transporters	K03320	GO:0044425//membrane part;GO:0016020//membrane;GO:0031224//intrinsic component of membrane	GO:0022891//substrate-specific transmembrane transporter activity;GO:0022892//substrate-specific transporter activity;GO:0005215//transporter activity;GO:0015075//ion transmembrane transporter activity;GO:0022890//inorganic cation transmembrane transporter activity;GO:0008324//cation transmembrane transporter activity;GO:0022857//transmembrane transporter activity;GO:0015077//monovalent inorganic…	GO:0044699//single-organism process;GO:0015696//ammonium transport;GO:0015672//monovalent inorganic cation transport;GO:0006811//ion transport;GO:0006812//cation transport;GO:0051234//establishment of localization;GO:1902578//single-organism localization;GO:0006810//transport;GO:0044765//single-organism transport;GO:0071705//nitrogen compound transport;GO:0051179//localization
PGSC0003DMG400006604	50.4433	18.9967	-1.40892	6.95e-05	0.00343059	RAP2-7	AP2 transcription factor SlAP2e isoform X1 [Solanum lycopersicum]	-	-	-	-	GO:0044464//cell part;GO:0005622//intracellular;GO:0043226//organelle;GO:0043231//intracellular membrane-bounded organelle;GO:0005623//cell;GO:0044424//intracellular part;GO:0043227//membrane-bounded organelle;GO:0043229//intracellular organelle	GO:0001071//nucleic acid binding transcription factor activity	GO:0034645//cellular macromolecule biosynthetic process;GO:0008152//metabolic process;GO:0050789//regulation of biological process;GO:0071704//organic substance metabolic process;GO:0043170//macromolecule metabolic process;GO:0044260//cellular macromolecule metabolic process;GO:0009987//cellular process;GO:0010468//regulation of gene expression;GO:0044249//cellular biosynthetic process;GO:0065007…
PGSC0003DMG402013710	2.29667	0.05	-5.52147	0.000255352	0.00995995	NIP2-1	aquaporin NIP2-1-like [Solanum tuberosum]	Brite Hierarchies	Protein families: signaling and cellular processes	ko02000//Transporters	K09874	-	-	-
PGSC0003DMG400006183	18.4633	1.48667	-3.63451	5.05e-10	1.03e-07	PIP2-7	aquaporin PIP2-7 [Solanum tuberosum]	-	-	-	-	GO:0044425//membrane part;GO:0016020//membrane;GO:0031224//intrinsic component of membrane	-	GO:0051234//establishment of localization;GO:0051179//localization
PGSC0003DMG400026718	104.897	34.41	-1.60807	1.71e-08	2.51e-06	PIP2-7	aquaporin PIP2-7-like [Solanum tuberosum]	Brite Hierarchies	Protein families: signaling and cellular processes	ko02000//Transporters	K09872	GO:0031224//intrinsic component of membrane;GO:0044425//membrane part;GO:0016020//membrane	-	GO:0051179//localization;GO:0051234//establishment of localization
PGSC0003DMG400028182	12.3967	0.313333	-5.30611	4.2e-05	0.00227421	TIP1-1	aquaporin TIP1-1 [Solanum tuberosum]	-	-	-	-	-	-	-
PGSC0003DMG400026463	34.82	0.606667	-5.84287	5.28e-16	2.87e-13	TIP2-1	aquaporin TIP2-1 [Solanum tuberosum]	-	-	-	-	-	-	-
PGSC0003DMG400002552	79.6133	16.1133	-2.30476	5.42e-13	1.92e-10	TIP2-1	aquaporin TIP2-1-like [Solanum tuberosum]	-	-	-	-	GO:0016020//membrane;GO:0044425//membrane part;GO:0031224//intrinsic component of membrane	-	GO:0051179//localization;GO:0051234//establishment of localization
PGSC0003DMG400018359	1.90333	0.0866667	-4.45691	0.000651711	0.0213754	TDC	aromatic-L-amino-acid decarboxylase-like [Solanum tuberosum]	Metabolism	Biosynthesis of other secondary metabolites;Amino acid metabolism;Global and overview maps	ko01100//tMetabolic pathways;ko01110//Biosynthesis of secondary metabolites;ko00360//Phenylalanine metabolism;ko00380//Tryptophan metabolism;ko00350//Tyrosine metabolism;ko00950//Isoquinoline alkaloid biosynthesis;ko00901//Indole alkaloid biosynthesis;ko00965//Betalain biosynthesis	K01593	-	-	-
PGSC0003DMG400018358	12.9467	0.483333	-4.74342	1.71e-10	3.88e-08	TDC	aromatic-L-amino-acid decarboxylase-like [Solanum tuberosum]	Metabolism	Biosynthesis of other secondary metabolites;Amino acid metabolism;Global and overview maps	ko01100//tMetabolic pathways;ko01110//Biosynthesis of secondary metabolites;ko00360//Phenylalanine metabolism;ko00380//Tryptophan metabolism;ko00350//Tyrosine metabolism;ko00950//Isoquinoline alkaloid biosynthesis;ko00901//Indole alkaloid biosynthesis;ko00965//Betalain biosynthesis	K01593	-	-	-
PGSC0003DMG400013439	11.4567	1.78667	-2.68084	2.27e-06	0.000186008	APA1	aspartic proteinase A1-like [Solanum tuberosum]	Brite Hierarchies	Protein families: metabolism	ko01002//Peptidases	K08245	-	-	-
PGSC0003DMG400000807	9.82667	1.97333	-2.31607	0.000480905	0.0167614	nep1	aspartic proteinase nepenthesin-1 [Solanum tuberosum]	-	-	-	-	-	-	-
PGSC0003DMG400005901	19.43	3.05333	-2.66983	2.44e-11	6.67e-09	nep2	aspartic proteinase nepenthesin-1 [Solanum tuberosum]	-	-	-	-	-	-	-
PGSC0003DMG400037894	17.76	0.31	-5.84022	3.47e-21	3.81e-18	nep1	aspartic proteinase nepenthesin-1-like [Solanum tuberosum]	-	-	-	-	-	-	-
PGSC0003DMG400030172	57.2433	7.63	-2.90735	2.06e-13	7.91e-11	Os05g0567100	aspartic proteinase oryzasin-1-like [Solanum tuberosum]	Brite Hierarchies	Protein families: metabolism	ko01002//Peptidases	K08245	-	-	-
PGSC0003DMG400000159	7.34	3.41667	-1.10319	0.0008514	0.0263224	AHL9	AT-hook motif nuclear-localized protein 9 [Solanum tuberosum]	-	-	-	-	-	-	-
TCONS_00032726	326.607	118.407	-1.4638	5.1e-06	0.00038002	atpB	ATP synthase beta subunit, partial (chloroplast) [Greyia radlkoferi]	Metabolism;Brite Hierarchies	Protein families: metabolism;Energy metabolism;Global and overview maps	ko01100//tMetabolic pathways;ko00190//Oxidative phosphorylation;ko00195//Photosynthesis;ko00194//Photosynthesis proteins	K02112	-	-	-
TCONS_00075599	371.257	116.317	-1.67436	1.57e-07	1.78e-05	atpA	ATP synthase CF1 alpha subunit (chloroplast) [Datura stramonium]	Brite Hierarchies;Metabolism	Global and overview maps;Energy metabolism;Protein families: metabolism	ko01100//tMetabolic pathways;ko00190//Oxidative phosphorylation;ko00195//Photosynthesis;ko00194//Photosynthesis proteins	K02111	GO:0032991//macromolecular complex;GO:0044444//cytoplasmic part;GO:0005622//intracellular;GO:0016020//membrane;GO:0044446//intracellular organelle part;GO:0044464//cell part;GO:0043227//membrane-bounded organelle;GO:0005737//cytoplasm;GO:0044434//chloroplast part;GO:0043229//intracellular organelle;GO:0044424//intracellular part;GO:0098796//membrane protein complex;GO:0033178//proton-transporting…	GO:0015405//P-P-bond-hydrolysis-driven transmembrane transporter activity;GO:0015078//hydrogen ion transmembrane transporter activity;GO:0042623//ATPase activity, coupled;GO:0016787//hydrolase activity;GO:0005488//binding;GO:0001882//nucleoside binding;GO:0016887//ATPase activity;GO:0022890//inorganic cation transmembrane transporter activity;GO:0016820//hydrolase activity, acting on acid anhydri…	GO:0006811//ion transport;GO:0042455//ribonucleoside biosynthetic process;GO:0051179//localization;GO:0015672//monovalent inorganic cation transport;GO:0046129//purine ribonucleoside biosynthetic process;GO:0046034//ATP metabolic process;GO:0006725//cellular aromatic compound metabolic process;GO:1901362//organic cyclic compound biosynthetic process;GO:0044765//single-organism transport;GO:000920…
PGSC0003DMG400034122	333.923	124.083	-1.42821	2.44e-06	0.000198787	atpB	ATP synthase CF1 beta subunit (chloroplast) [Solanum habrochaites]	Metabolism	Energy metabolism;Global and overview maps	ko01100//tMetabolic pathways;ko00190//Oxidative phosphorylation;ko00195//Photosynthesis	K02112	GO:0043226//organelle;GO:0044444//cytoplasmic part;GO:0016469//proton-transporting two-sector ATPase complex;GO:0044434//chloroplast part;GO:0044422//organelle part;GO:0009536//plastid;GO:0009507//chloroplast;GO:0044424//intracellular part;GO:0043229//intracellular organelle;GO:0043231//intracellular membrane-bounded organelle;GO:0044425//membrane part;GO:0016020//membrane;GO:0043227//membrane-bo…	GO:0022892//substrate-specific transporter activity;GO:0022891//substrate-specific transmembrane transporter activity;GO:0001882//nucleoside binding;GO:0042626//ATPase activity, coupled to transmembrane movement of substances;GO:0042623//ATPase activity, coupled;GO:0016818//hydrolase activity, acting on acid anhydrides, in phosphorus-containing anhydrides;GO:0005215//transporter activity;GO:00325…	GO:0044281//small molecule metabolic process;GO:0098655//cation transmembrane transport;GO:0009152//purine ribonucleotide biosynthetic process;GO:0044238//primary metabolic process;GO:0042278//purine nucleoside metabolic process;GO:0044271//cellular nitrogen compound biosynthetic process;GO:0009165//nucleotide biosynthetic process;GO:0019438//aromatic compound biosynthetic process;GO:0098660//ino…
TCONS_00081705	123.003	45.42	-1.4373	1.95e-05	0.00118563	atpB	ATP synthase CF1 beta subunit (chloroplast) [Solanum peruvianum]	Brite Hierarchies;Metabolism	Energy metabolism;Protein families: metabolism;Global and overview maps	ko01100//tMetabolic pathways;ko00190//Oxidative phosphorylation;ko00195//Photosynthesis;ko00194//Photosynthesis proteins	K02112	GO:0044424//intracellular part;GO:0043227//membrane-bounded organelle;GO:0043229//intracellular organelle;GO:0043231//intracellular membrane-bounded organelle;GO:0098796//membrane protein complex;GO:0044422//organelle part;GO:0009536//plastid;GO:0033178//proton-transporting two-sector ATPase complex, catalytic domain;GO:0005623//cell;GO:0016469//proton-transporting two-sector ATPase complex;GO:00…	GO:0017111//nucleoside-triphosphatase activity;GO:0016817//hydrolase activity, acting on acid anhydrides;GO:0022892//substrate-specific transporter activity;GO:0019829//cation-transporting ATPase activity;GO:0016462//pyrophosphatase activity;GO:0008324//cation transmembrane transporter activity;GO:0097159//organic cyclic compound binding;GO:0005215//transporter activity;GO:0022857//transmembrane …	GO:0006810//transport;GO:0009165//nucleotide biosynthetic process;GO:0009199//ribonucleoside triphosphate metabolic process;GO:0006811//ion transport;GO:0044710//single-organism metabolic process;GO:0019637//organophosphate metabolic process;GO:0008152//metabolic process;GO:0009156//ribonucleoside monophosphate biosynthetic process;GO:0009259//ribonucleotide metabolic process;GO:0009058//biosynth…
PGSC0003DMG400025106	3866.78	1306.94	-1.56493	2.23e-07	2.41e-05	atpE	ATP synthase CF1 epsilon subunit [Solanum bulbocastanum]	Metabolism	Energy metabolism;Global and overview maps	ko01100//tMetabolic pathways;ko00190//Oxidative phosphorylation;ko00195//Photosynthesis	K02114	GO:0043227//membrane-bounded organelle;GO:0033178//proton-transporting two-sector ATPase complex, catalytic domain;GO:0043231//intracellular membrane-bounded organelle;GO:0043229//intracellular organelle;GO:0009536//plastid;GO:0044444//cytoplasmic part;GO:0016020//membrane;GO:0044425//membrane part;GO:0016469//proton-transporting two-sector ATPase complex;GO:0043234//protein complex;GO:0009507//c…	GO:0015075//ion transmembrane transporter activity;GO:0042625//ATPase coupled ion transmembrane transporter activity;GO:0003824//catalytic activity;GO:0022890//inorganic cation transmembrane transporter activity;GO:0022891//substrate-specific transmembrane transporter activity;GO:0016818//hydrolase activity, acting on acid anhydrides, in phosphorus-containing anhydrides;GO:0016817//hydrolase acti…	GO:0009058//biosynthetic process;GO:0009259//ribonucleotide metabolic process;GO:0006753//nucleoside phosphate metabolic process;GO:0009119//ribonucleoside metabolic process;GO:0009141//nucleoside triphosphate metabolic process;GO:0042278//purine nucleoside metabolic process;GO:0046128//purine ribonucleoside metabolic process;GO:0006807//nitrogen compound metabolic process;GO:1901564//organonitro…
PGSC0003DMG400016959	2331.49	1012.79	-1.20291	5.58e-06	0.000407797	ATPD	ATP synthase delta chain, chloroplastic [Solanum tuberosum]	Metabolism	Energy metabolism;Global and overview maps	ko01100//tMetabolic pathways;ko00190//Oxidative phosphorylation;ko00195//Photosynthesis	K02113	-	GO:0042626//ATPase activity, coupled to transmembrane movement of substances;GO:0022892//substrate-specific transporter activity;GO:0042623//ATPase activity, coupled;GO:0043492//ATPase activity, coupled to movement of substances;GO:0015399//primary active transmembrane transporter activity;GO:0017111//nucleoside-triphosphatase activity;GO:0022857//transmembrane transporter activity;GO:0015075//io…	-
PGSC0003DMG400020443	68.33	31.58	-1.11351	0.000116835	0.00527818	--	ATP synthase I-like protein [Solanum lycopersicum]	-	-	-	-	-	-	-
PGSC0003DMG400020466	234.477	116.38	-1.0106	0.000229182	0.00912621	ATPG	ATP synthase subunit b', chloroplastic-like [Solanum tuberosum]	Metabolism	Global and overview maps;Energy metabolism	ko01100//tMetabolic pathways;ko00190//Oxidative phosphorylation;ko00195//Photosynthesis	K02109	GO:0043227//membrane-bounded organelle;GO:0098796//membrane protein complex;GO:0005622//intracellular;GO:0009579//thylakoid;GO:0005623//cell;GO:0044464//cell part;GO:0031967//organelle envelope;GO:0005737//cytoplasm;GO:0044434//chloroplast part;GO:0044425//membrane part;GO:0009507//chloroplast;GO:0009536//plastid;GO:0031224//intrinsic component of membrane;GO:0033177//proton-transporting two-sect…	GO:0008324//cation transmembrane transporter activity;GO:0022857//transmembrane transporter activity;GO:0005215//transporter activity;GO:0015075//ion transmembrane transporter activity;GO:0022892//substrate-specific transporter activity;GO:0003824//catalytic activity;GO:0022891//substrate-specific transmembrane transporter activity;GO:0015077//monovalent inorganic cation transmembrane transporter…	GO:0008104//protein localization;GO:0048518//positive regulation of biological process;GO:0051234//establishment of localization;GO:0009119//ribonucleoside metabolic process;GO:1901657//glycosyl compound metabolic process;GO:0009141//nucleoside triphosphate metabolic process;GO:0016070//RNA metabolic process;GO:0019748//secondary metabolic process;GO:0044699//single-organism process;GO:0019693//r…
PGSC0003DMG400001014	2833.2	1042.06	-1.44299	1.49e-07	1.72e-05	atpB	ATP synthase subunit beta, chloroplastic-like [Gossypium hirsutum]	Metabolism	Global and overview maps;Energy metabolism	ko01100//tMetabolic pathways;ko00190//Oxidative phosphorylation;ko00195//Photosynthesis	K02112	GO:0009507//chloroplast;GO:0044425//membrane part;GO:0043229//intracellular organelle;GO:0043231//intracellular membrane-bounded organelle;GO:0043234//protein complex;GO:0016469//proton-transporting two-sector ATPase complex;GO:0044424//intracellular part;GO:0098796//membrane protein complex;GO:0044422//organelle part;GO:0043227//membrane-bounded organelle;GO:0044434//chloroplast part;GO:0032991/…	GO:0032549//ribonucleoside binding;GO:1901363//heterocyclic compound binding;GO:0016462//pyrophosphatase activity;GO:0022857//transmembrane transporter activity;GO:0016887//ATPase activity;GO:0005215//transporter activity;GO:0022892//substrate-specific transporter activity;GO:0015077//monovalent inorganic cation transmembrane transporter activity;GO:0016817//hydrolase activity, acting on acid anh…	GO:0098662//inorganic cation transmembrane transport;GO:0006796//phosphate-containing compound metabolic process;GO:0006725//cellular aromatic compound metabolic process;GO:0009165//nucleotide biosynthetic process;GO:0015992//proton transport;GO:0009987//cellular process;GO:0042451//purine nucleoside biosynthetic process;GO:1901362//organic cyclic compound biosynthetic process;GO:0046129//purine …
PGSC0003DMG400008504	25.8267	11.1867	-1.20708	0.000370273	0.0135711	LAX2	auxin transporter-like protein 2 [Solanum tuberosum]	Environmental Information Processing	Signal transduction	ko04075//Plant hormone signal transduction	K13946	GO:0044425//membrane part;GO:0031224//intrinsic component of membrane;GO:0016020//membrane	-	-
PGSC0003DMG400011603	75.3667	4.40667	-4.09617	1.99e-18	1.46e-15	ABP19A	auxin-binding protein ABP19a [Solanum tuberosum]	-	-	-	-	-	-	-
PGSC0003DMG400013010	1055.95	17.2567	-5.93524	1.86e-09	3.33e-07	ABP19A	auxin-binding protein ABP19a-like [Solanum tuberosum]	-	-	-	-	GO:0044464//cell part;GO:0005618//cell wall;GO:0030312//external encapsulating structure;GO:0043229//intracellular organelle;GO:0043231//intracellular membrane-bounded organelle;GO:0005622//intracellular;GO:0044424//intracellular part;GO:0005576//extracellular region;GO:0071944//cell periphery;GO:0043227//membrane-bounded organelle;GO:0005623//cell;GO:0043226//organelle	GO:0046872//metal ion binding;GO:0043169//cation binding;GO:0003824//catalytic activity;GO:0043167//ion binding;GO:0046914//transition metal ion binding;GO:0005488//binding	GO:0042592//homeostatic process;GO:0055082//cellular chemical homeostasis;GO:0048878//chemical homeostasis;GO:0050801//ion homeostasis;GO:0009653//anatomical structure morphogenesis;GO:0006810//transport;GO:0051707//response to other organism;GO:0044765//single-organism transport;GO:0009607//response to biotic stimulus;GO:0048856//anatomical structure development;GO:0009886//post-embryonic morpho…
PGSC0003DMG400014027	213.563	0.946667	-7.81759	1.1e-32	5.73e-29	ABP19A	auxin-binding protein ABP19a-like [Solanum tuberosum]	-	-	-	-	GO:0005622//intracellular;GO:0043226//organelle;GO:0005618//cell wall;GO:0043231//intracellular membrane-bounded organelle;GO:0071944//cell periphery;GO:0005576//extracellular region;GO:0044424//intracellular part;GO:0043227//membrane-bounded organelle;GO:0005623//cell;GO:0043229//intracellular organelle;GO:0044464//cell part;GO:0030312//external encapsulating structure	GO:0043167//ion binding;GO:0046914//transition metal ion binding;GO:0043169//cation binding;GO:0005488//binding;GO:0046872//metal ion binding	GO:0051234//establishment of localization;GO:0043207//response to external biotic stimulus;GO:1902578//single-organism localization;GO:0044699//single-organism process;GO:0009617//response to bacterium;GO:0044707//single-multicellular organism process;GO:0044763//single-organism cellular process;GO:0048878//chemical homeostasis;GO:0008152//metabolic process;GO:0009886//post-embryonic morphogenesi…
PGSC0003DMG400005415	73.71	29.5867	-1.31691	2.29e-05	0.00136615	--	auxin-induced in root cultures protein 12 isoform X1 [Solanum tuberosum]	-	-	-	-	-	-	-
PGSC0003DMG400010117	17.7333	4.48667	-1.98275	1.39e-06	0.000121905	DCR	BAHD acyltransferase DCR [Solanum tuberosum]	-	-	-	-	GO:0005622//intracellular;GO:0044464//cell part;GO:0044424//intracellular part;GO:0005623//cell;GO:0044444//cytoplasmic part;GO:0005737//cytoplasm	GO:0016747//transferase activity, transferring acyl groups other than amino-acyl groups;GO:0016746//transferase activity, transferring acyl groups;GO:0016740//transferase activity;GO:0003824//catalytic activity	GO:0071704//organic substance metabolic process;GO:0048869//cellular developmental process;GO:0071840//cellular component organization or biogenesis;GO:0016043//cellular component organization;GO:0032989//cellular component morphogenesis;GO:0009888//tissue development;GO:0032502//developmental process;GO:0044767//single-organism developmental process;GO:0044699//single-organism process;GO:0048729…
PGSC0003DMG400012436	8.91667	0.243333	-5.1955	7.38e-09	1.16e-06	BZIP02	basic leucine zipper 34-like [Solanum tuberosum]	-	-	-	-	-	-	-
PGSC0003DMG401007810	3.37333	0.03	-6.81307	1.54e-07	1.76e-05	BZIP61	basic leucine zipper 34-like [Solanum tuberosum]	-	-	-	-	-	-	-
TCONS_00002773	45.84	1.72	-4.73613	5.36e-11	1.39e-08	-	basic proline-rich protein-like isoform X1 [Solanum tuberosum]	-	-	-	-	-	-	-
PGSC0003DMG400026885	60.3567	1.49	-5.34013	1.06e-32	5.73e-29	--	basic proline-rich protein-like isoform X1 [Solanum tuberosum]	-	-	-	-	-	-	-
PGSC0003DMG400002590	127.973	49.91	-1.35844	3.92e-05	0.0021515	BGAL1	beta-galactosidase [Solanum tuberosum]	-	-	-	-	-	-	-
PGSC0003DMG400015211	6.26333	0.643333	-3.28329	5.56e-11	1.43e-08	Os01g0875500	beta-galactosidase 10 [Solanum tuberosum]	-	-	-	-	GO:0005623//cell;GO:0005576//extracellular region;GO:0044464//cell part;GO:0030312//external encapsulating structure;GO:0071944//cell periphery;GO:0005618//cell wall	GO:0016787//hydrolase activity;GO:0005488//binding;GO:0003824//catalytic activity;GO:0016798//hydrolase activity, acting on glycosyl bonds;GO:0004553//hydrolase activity, hydrolyzing O-glycosyl compounds;GO:0015925//galactosidase activity	GO:0044238//primary metabolic process;GO:0008152//metabolic process
PGSC0003DMG400030954	27.3333	7.54667	-1.85675	0.00158722	0.0422936	BGAL3	beta-galactosidase 3-like [Solanum tuberosum]	-	-	-	-	-	-	-
PGSC0003DMG400004842	3.78	0.406667	-3.21647	1.67e-05	0.00104073	BGAL1	beta-galactosidase-like [Solanum tuberosum]	-	-	-	-	-	-	-
TCONS_00065837	2.71333	0.11	-4.62449	0.00171386	0.0448195	BGLU14	beta-glucosidase 18-like [Solanum tuberosum]	Metabolism	Global and overview maps;Metabolism of other amino acids;Biosynthesis of other secondary metabolites;Carbohydrate metabolism	ko01100//tMetabolic pathways;ko01110//Biosynthesis of secondary metabolites;ko00940//Phenylpropanoid biosynthesis;ko00500//Starch and sucrose metabolism;ko00460//Cyanoamino acid metabolism	K05350	-	-	-
PGSC0003DMG400005656	82.58	21.18	-1.96309	3.94e-06	0.000303996	BGLU44	beta-glucosidase 44-like [Solanum tuberosum]	Metabolism	Metabolism of other amino acids;Global and overview maps;Biosynthesis of other secondary metabolites;Carbohydrate metabolism	ko01100//tMetabolic pathways;ko01110//Biosynthesis of secondary metabolites;ko00940//Phenylpropanoid biosynthesis;ko00500//Starch and sucrose metabolism;ko00460//Cyanoamino acid metabolism	K05350	-	-	GO:0008152//metabolic process;GO:0044238//primary metabolic process
PGSC0003DMG400027520	8.15	2.03	-2.00532	0.000164765	0.00701084	BACOVA_02659	beta-glucosidase BoGH3B [Solanum tuberosum]	Metabolism	Biosynthesis of other secondary metabolites;Carbohydrate metabolism;Global and overview maps;Metabolism of other amino acids	ko01100//tMetabolic pathways;ko01110//Biosynthesis of secondary metabolites;ko00940//Phenylpropanoid biosynthesis;ko00500//Starch and sucrose metabolism;ko00460//Cyanoamino acid metabolism	K05349	-	-	-
PGSC0003DMG400003013	22.4133	5.11333	-2.13202	1.19e-10	2.8e-08	BACOVA_02659	beta-glucosidase BoGH3B-like [Solanum tuberosum]	Metabolism	Metabolism of other amino acids;Global and overview maps;Biosynthesis of other secondary metabolites;Carbohydrate metabolism	ko01100//tMetabolic pathways;ko01110//Biosynthesis of secondary metabolites;ko00940//Phenylpropanoid biosynthesis;ko00500//Starch and sucrose metabolism;ko00460//Cyanoamino acid metabolism	K05349	-	-	-
PGSC0003DMG401005942	3.52333	0.001	-11.7827	2.2e-09	3.86e-07	BACOVA_02659	beta-glucosidase BoGH3B-like isoform X1 [Solanum tuberosum]	-	-	-	-	-	-	-
PGSC0003DMG400029738	91.49	17.2033	-2.41093	7.95e-12	2.34e-09	Xyl2	beta-xylosidase/alpha-L-arabinofuranosidase 2-like [Solanum tuberosum]	Metabolism	Global and overview maps;Carbohydrate metabolism	ko01100//tMetabolic pathways;ko00520//Amino sugar and nucleotide sugar metabolism	K15920	-	-	-
PGSC0003DMG400011311	22.5167	5.07	-2.15094	7.58e-07	7.1e-05	EPHX2	bifunctional epoxide hydrolase 2-like [Solanum tuberosum]	-	-	-	-	-	-	-
PGSC0003DMG400024765	7.81667	1.69333	-2.20669	0.000581327	0.0195153	EPHX2	bifunctional epoxide hydrolase 2-like [Solanum tuberosum]	-	-	-	-	-	-	-
PGSC0003DMG400047074	62.5733	29.0767	-1.10569	0.000269393	0.0104151	BURP3	BURP domain-containing protein 17-like [Solanum pennellii]	-	-	-	-	-	-	-
PGSC0003DMG400030181	58.63	22.95	-1.35314	0.000231479	0.00919202	CSE	caffeoylshikimate esterase-like [Solanum tuberosum]	Metabolism	Global and overview maps;Lipid metabolism	ko01100//tMetabolic pathways;ko00561//Glycerolipid metabolism	K01054	-	GO:0003824//catalytic activity	-
PGSC0003DMG400000123	4.45333	1.45333	-1.61552	0.00102923	0.0306266	LCA1	calcium-transporting ATPase, endoplasmic reticulum-type [Solanum tuberosum]	-	-	-	-	GO:0098588//bounding membrane of organelle;GO:0031227//intrinsic component of endoplasmic reticulum membrane;GO:0044446//intracellular organelle part;GO:0044422//organelle part;GO:0031300//intrinsic component of organelle membrane;GO:0005783//endoplasmic reticulum;GO:0005789//endoplasmic reticulum membrane;GO:0043229//intracellular organelle;GO:0031090//organelle membrane;GO:0005622//intracellula…	GO:0015075//ion transmembrane transporter activity;GO:0001883//purine nucleoside binding;GO:0097159//organic cyclic compound binding;GO:0043169//cation binding;GO:0008324//cation transmembrane transporter activity;GO:0022804//active transmembrane transporter activity;GO:0016787//hydrolase activity;GO:0043492//ATPase activity, coupled to movement of substances;GO:0016818//hydrolase activity, actin…	GO:0044765//single-organism transport;GO:0051234//establishment of localization;GO:0006816//calcium ion transport;GO:0030001//metal ion transport;GO:0044699//single-organism process;GO:0070838//divalent metal ion transport;GO:0006811//ion transport;GO:0006810//transport;GO:0051179//localization;GO:1902578//single-organism localization;GO:0006812//cation transport;GO:0072511//divalent inorganic ca…
TCONS_00091812	4.39	1.58333	-1.47126	8.66e-05	0.0041121	-	CAP-Gly domain-containing linker protein 1-like [Solanum tuberosum]	-	-	-	-	-	-	-
PGSC0003DMG400021161	14.57	5.12333	-1.50785	0.00129429	0.0365698	--	carbohydrate binding domain-containing protein precursor [Solanum lycopersicum]	-	-	-	-	-	-	-
PGSC0003DMG400027047	26.4133	3.91667	-2.75357	7.77e-06	0.000540355	--	CASP-like protein 4D1 [Solanum tuberosum]	-	-	-	-	-	-	-
PGSC0003DMG401003156	5.85	2.3	-1.3468	0.000401424	0.0144896	CSLD3	cellulose synthase-like protein D3 [Solanum tuberosum]	-	-	-	-	-	-	-
PGSC0003DMG400021602	581.027	192.067	-1.597	4.45e-08	5.91e-06	CTL1	chitinase-like protein 1 [Solanum tuberosum]	-	-	-	-	-	-	-
TCONS_00002685	127.107	4.89667	-4.6981	5.62e-22	6.69e-19	-	chitin-binding lectin 1, partial [Solanum tuberosum]	Metabolism	Carbohydrate metabolism;Global and overview maps	ko01100//tMetabolic pathways;ko00520//Amino sugar and nucleotide sugar metabolism	K01183	-	GO:0097367//carbohydrate derivative binding;GO:0005488//binding	GO:0050896//response to stimulus;GO:0006950//response to stress
TCONS_00002688	211.78	9.49333	-4.47951	4.71e-19	3.96e-16	-	chitin-binding lectin 1-like [Solanum tuberosum]	Metabolism;Environmental Information Processing	Global and overview maps;Carbohydrate metabolism;Signal transduction	ko01100//tMetabolic pathways;ko04016//MAPK signaling pathway - plant;ko00520//Amino sugar and nucleotide sugar metabolism	K20547	-	GO:0005488//binding;GO:0097367//carbohydrate derivative binding	GO:0050896//response to stimulus;GO:0006950//response to stress
PGSC0003DMG400019517	266.967	9.88	-4.756	1.34e-11	3.8e-09	CHI9	chitin-binding lectin 1-like [Solanum tuberosum]	-	-	-	-	-	GO:0097367//carbohydrate derivative binding;GO:0005488//binding	GO:0006950//response to stress;GO:0050896//response to stimulus
PGSC0003DMG400008564	500.58	43.01	-3.54086	2.59e-11	7.06e-09	CAB13	chlorophyll a-b binding protein 13, chloroplastic [Solanum tuberosum]	Metabolism	Global and overview maps;Energy metabolism	ko01100//tMetabolic pathways;ko00196//Photosynthesis - antenna proteins	K08914	-	-	-
PGSC0003DMG400019248	477.613	94.8567	-2.33202	2.61e-10	5.66e-08	CAB13	chlorophyll a-b binding protein 13, chloroplastic-like [Solanum lycopersicum]	Metabolism	Global and overview maps;Energy metabolism	ko01100//tMetabolic pathways;ko00196//Photosynthesis - antenna proteins	K08914	-	-	-
PGSC0003DMG400008297	1092.4	251.7	-2.11772	1.89e-07	2.1e-05	CAB1B	chlorophyll a-b binding protein 1B, chloroplastic [Solanum pennellii]	Metabolism	Global and overview maps;Energy metabolism	ko01100//tMetabolic pathways;ko00196//Photosynthesis - antenna proteins	K08912	-	-	-
PGSC0003DMG400008309	107.127	19.3333	-2.47016	1.55e-06	0.000133158	CAB1B	chlorophyll a-b binding protein 1B, chloroplastic-like [Solanum tuberosum]	Metabolism	Global and overview maps;Energy metabolism	ko01100//tMetabolic pathways;ko00196//Photosynthesis - antenna proteins	K08912	-	-	-
PGSC0003DMG400008300	120.073	8.08333	-3.89282	3.59e-10	7.59e-08	CAB1B	chlorophyll a-b binding protein 1B, chloroplastic-like [Solanum tuberosum]	Metabolism	Global and overview maps;Energy metabolism	ko01100//tMetabolic pathways;ko00196//Photosynthesis - antenna proteins	K08912	-	-	-
PGSC0003DMG400008298	839.783	136.59	-2.62017	1.16e-09	2.17e-07	CAB1B	chlorophyll a-b binding protein 1C, chloroplastic [Solanum tuberosum]	Metabolism	Energy metabolism;Global and overview maps	ko01100//tMetabolic pathways;ko00196//Photosynthesis - antenna proteins	K08912	-	-	-
PGSC0003DMG400042498	152.747	13.4267	-3.50797	3.78e-10	7.96e-08	CAB1B	chlorophyll a-b binding protein 1C, chloroplastic-like [Solanum tuberosum]	Metabolism	Global and overview maps;Energy metabolism	ko01100//tMetabolic pathways;ko00196//Photosynthesis - antenna proteins	K08912	-	-	-
PGSC0003DMG400008299	528.68	26.28	-4.33036	2.5e-10	5.45e-08	CAB1B	chlorophyll a-b binding protein 1C, chloroplastic-like [Solanum tuberosum]	Metabolism	Energy metabolism;Global and overview maps	ko01100//tMetabolic pathways;ko00196//Photosynthesis - antenna proteins	K08912	-	-	-
PGSC0003DMG400008804	810.97	157.033	-2.36858	7.42e-09	1.16e-06	CAB1B	chlorophyll a-b binding protein 1C, chloroplastic-like isoform X2 [Solanum tuberosum]	Metabolism	Energy metabolism;Global and overview maps	ko01100//tMetabolic pathways;ko00196//Photosynthesis - antenna proteins	K08912	-	-	-
PGSC0003DMG400013415	252.653	9.21667	-4.77677	1.91e-30	6.83e-27	CAB3C	chlorophyll a-b binding protein 3C, chloroplastic [Solanum tuberosum]	Metabolism	Global and overview maps;Energy metabolism	ko01100//tMetabolic pathways;ko00196//Photosynthesis - antenna proteins	K08912	-	-	-
PGSC0003DMG400013460	1627.95	405.447	-2.00548	2.2e-10	4.88e-08	CAB3C	chlorophyll a-b binding protein 3C, chloroplastic-like [Solanum tuberosum]	Metabolism	Global and overview maps;Energy metabolism	ko01100//tMetabolic pathways;ko00196//Photosynthesis - antenna proteins	K08912	-	-	-
PGSC0003DMG400013412	422.747	92.6367	-2.19014	2.06e-11	5.74e-09	CAB3C	chlorophyll a-b binding protein 3C, chloroplastic-like [Solanum tuberosum]	Metabolism	Energy metabolism;Global and overview maps	ko01100//tMetabolic pathways;ko00196//Photosynthesis - antenna proteins	K08912	-	-	-
PGSC0003DMG400013411	927.263	174.193	-2.41229	9.3e-13	3.2e-10	CAB3C	chlorophyll a-b binding protein 3C, chloroplastic-like [Solanum tuberosum]	Metabolism	Energy metabolism;Global and overview maps	ko01100//tMetabolic pathways;ko00196//Photosynthesis - antenna proteins	K08912	-	-	-
PGSC0003DMG400013413	399.17	63.9133	-2.64281	4.41e-09	7.17e-07	CAB3C	chlorophyll a-b binding protein 3C, chloroplastic-like [Solanum tuberosum]	Metabolism	Energy metabolism;Global and overview maps	ko01100//tMetabolic pathways;ko00196//Photosynthesis - antenna proteins	K08912	-	-	-
PGSC0003DMG400013417	160.183	9.34	-4.10016	2.1e-17	1.34e-14	CAB3C	chlorophyll a-b binding protein 3C, chloroplastic-like [Solanum tuberosum]	Metabolism	Global and overview maps;Energy metabolism	ko01100//tMetabolic pathways;ko00196//Photosynthesis - antenna proteins	K08912	-	-	-
PGSC0003DMG400013461	52.3833	2.68667	-4.28522	1.33e-21	1.52e-18	CAB3C	chlorophyll a-b binding protein 3C, chloroplastic-like [Solanum tuberosum]	Metabolism	Global and overview maps;Energy metabolism	ko01100//tMetabolic pathways;ko00196//Photosynthesis - antenna proteins	K08912	-	-	-
PGSC0003DMG400013416	409.92	17.7067	-4.53298	1.24e-17	8.12e-15	CAB3C	chlorophyll a-b binding protein 3C, chloroplastic-like [Solanum tuberosum]	Metabolism	Global and overview maps;Energy metabolism	ko01100//tMetabolic pathways;ko00196//Photosynthesis - antenna proteins	K08912	-	-	-
PGSC0003DMG400013414	216.5	7.53333	-4.84493	1.37e-09	2.5e-07	CAB3C	chlorophyll a-b binding protein 3C, chloroplastic-like [Solanum tuberosum]	Metabolism	Global and overview maps;Energy metabolism	ko01100//tMetabolic pathways;ko00196//Photosynthesis - antenna proteins	K08912	-	-	-
PGSC0003DMG400007375	1091.46	387.983	-1.4922	1.24e-06	0.000109492	CAB3C	chlorophyll a-b binding protein 3C, chloroplastic-like isoform X1 [Solanum tuberosum]	Brite Hierarchies;Metabolism	Global and overview maps;Protein families: metabolism;Energy metabolism	ko01100//tMetabolic pathways;ko00194//Photosynthesis proteins;ko00196//Photosynthesis - antenna proteins	K08912	-	-	-
PGSC0003DMG400006149	1309.77	392.467	-1.73868	5.7e-07	5.47e-05	CAB4	chlorophyll a-b binding protein 4, chloroplastic [Solanum tuberosum]	Metabolism	Energy metabolism;Global and overview maps	ko01100//tMetabolic pathways;ko00196//Photosynthesis - antenna proteins	K08913	GO:0043231//intracellular membrane-bounded organelle;GO:0009579//thylakoid;GO:0016020//membrane;GO:0034357//photosynthetic membrane;GO:0044434//chloroplast part;GO:0044464//cell part;GO:0009536//plastid;GO:0005737//cytoplasm;GO:0005623//cell;GO:0044425//membrane part;GO:0044436//thylakoid part;GO:0043226//organelle;GO:0044422//organelle part;GO:0032991//macromolecular complex;GO:0044446//intracel…	GO:1901363//heterocyclic compound binding;GO:0046906//tetrapyrrole binding;GO:0097159//organic cyclic compound binding;GO:0005488//binding;GO:0043169//cation binding;GO:0043167//ion binding	GO:0071704//organic substance metabolic process;GO:0044260//cellular macromolecule metabolic process;GO:0008152//metabolic process;GO:0043170//macromolecule metabolic process;GO:0043412//macromolecule modification;GO:0019538//protein metabolic process;GO:0009987//cellular process;GO:0044237//cellular metabolic process;GO:0044238//primary metabolic process;GO:0006464//cellular protein modification…
PGSC0003DMG400033084	378.177	32.58	-3.537	1.12e-10	2.67e-08	LHCA4	chlorophyll a-b binding protein 4, chloroplastic-like [Solanum tuberosum]	Metabolism	Energy metabolism	ko00196//Photosynthesis - antenna proteins	K08910	GO:0005622//intracellular;GO:0009579//thylakoid;GO:0032991//macromolecular complex;GO:0044436//thylakoid part;GO:0031224//intrinsic component of membrane;GO:0044424//intracellular part;GO:0016020//membrane;GO:0009521//photosystem;GO:0098796//membrane protein complex;GO:0044425//membrane part;GO:0044464//cell part;GO:0043234//protein complex;GO:0005623//cell;GO:0034357//photosynthetic membrane	GO:0043169//cation binding;GO:0043167//ion binding;GO:1901363//heterocyclic compound binding;GO:0097159//organic cyclic compound binding;GO:0005488//binding;GO:0046906//tetrapyrrole binding	GO:0036211//protein modification process;GO:0044237//cellular metabolic process;GO:0009987//cellular process;GO:0071704//organic substance metabolic process;GO:0006091//generation of precursor metabolites and energy;GO:0044267//cellular protein metabolic process;GO:0044260//cellular macromolecule metabolic process;GO:0044238//primary metabolic process;GO:0006464//cellular protein modification pro…
PGSC0003DMG401013418	9.74	0.436667	-4.47932	0.000102131	0.00470958	CAB3C	chlorophyll a-b binding protein 40, chloroplastic [Nicotiana attenuata]	Metabolism	Global and overview maps;Energy metabolism	ko01100//tMetabolic pathways;ko00196//Photosynthesis - antenna proteins	K08912	-	-	-
PGSC0003DMG400016695	3350.83	210.89	-3.98996	6.33e-18	4.3e-15	CAB50	chlorophyll a-b binding protein 40, chloroplastic [Solanum tuberosum]	Metabolism	Energy metabolism;Global and overview maps	ko01100//tMetabolic pathways;ko00196//Photosynthesis - antenna proteins	K08912	-	-	-
PGSC0003DMG400004301	654.6	30.5133	-4.4231	8.49e-16	4.45e-13	CAB37	chlorophyll a-b binding protein 5, chloroplastic [Solanum tuberosum]	Metabolism	Global and overview maps;Energy metabolism	ko01100//tMetabolic pathways;ko00196//Photosynthesis - antenna proteins	K08913	GO:0009507//chloroplast;GO:0043231//intracellular membrane-bounded organelle;GO:0044434//chloroplast part;GO:0031224//intrinsic component of membrane;GO:0044464//cell part;GO:0043229//intracellular organelle;GO:0044446//intracellular organelle part;GO:0043234//protein complex;GO:0044424//intracellular part;GO:0044444//cytoplasmic part;GO:0098796//membrane protein complex;GO:0043227//membrane-boun…	GO:0043167//ion binding;GO:0005488//binding;GO:0097159//organic cyclic compound binding;GO:0046906//tetrapyrrole binding;GO:0043169//cation binding;GO:1901363//heterocyclic compound binding	GO:0044238//primary metabolic process;GO:0044267//cellular protein metabolic process;GO:0006091//generation of precursor metabolites and energy;GO:0044237//cellular metabolic process;GO:0009987//cellular process;GO:0044260//cellular macromolecule metabolic process;GO:0043170//macromolecule metabolic process;GO:0019538//protein metabolic process;GO:0006464//cellular protein modification process;GO…
PGSC0003DMG400023461	1091.07	443.293	-1.29941	1.24e-05	0.000801839	CAB6A	chlorophyll a-b binding protein 6A, chloroplastic [Solanum tuberosum]	Metabolism	Energy metabolism	ko00196//Photosynthesis - antenna proteins	K08907	GO:0043229//intracellular organelle;GO:0034357//photosynthetic membrane;GO:0043231//intracellular membrane-bounded organelle;GO:0005737//cytoplasm;GO:0031224//intrinsic component of membrane;GO:0032991//macromolecular complex;GO:0044435//plastid part;GO:0044434//chloroplast part;GO:0044436//thylakoid part;GO:0016020//membrane;GO:0044422//organelle part;GO:0043227//membrane-bounded organelle;GO:00…	GO:0046906//tetrapyrrole binding;GO:0043169//cation binding;GO:0097159//organic cyclic compound binding;GO:0043167//ion binding;GO:0005488//binding;GO:1901363//heterocyclic compound binding	GO:0006091//generation of precursor metabolites and energy;GO:0009987//cellular process;GO:0044237//cellular metabolic process;GO:0036211//protein modification process;GO:0008152//metabolic process;GO:0044260//cellular macromolecule metabolic process;GO:0044238//primary metabolic process;GO:0019538//protein metabolic process;GO:0043412//macromolecule modification;GO:0043170//macromolecule metabol…
PGSC0003DMG400014386	1351.1	382.45	-1.82079	1.39e-09	2.52e-07	CAB7	chlorophyll a-b binding protein 7, chloroplastic [Solanum tuberosum]	Brite Hierarchies;Metabolism	Energy metabolism;Protein families: metabolism	ko00194//Photosynthesis proteins;ko00196//Photosynthesis - antenna proteins	K08908	-	-	-
PGSC0003DMG400021287	662.66	316.34	-1.06679	0.000140914	0.00619445	CAB8	chlorophyll a-b binding protein 8, chloroplastic [Solanum tuberosum]	Metabolism;Brite Hierarchies	Energy metabolism;Protein families: metabolism	ko00194//Photosynthesis proteins;ko00196//Photosynthesis - antenna proteins	K08909	-	-	-
PGSC0003DMG400007787	84.7367	18.7467	-2.17635	4.75e-10	9.8e-08	CAB8	chlorophyll a-b binding protein 8, chloroplastic-like [Solanum tuberosum]	Metabolism	Energy metabolism	ko00196//Photosynthesis - antenna proteins	K08909	-	-	-
PGSC0003DMG400019508	1101.33	361.75	-1.60618	2.03e-06	0.000169297	LHCA4	chlorophyll a-b binding protein CAB11 [Solanum lycopersicum]	Metabolism	Energy metabolism	ko00196//Photosynthesis - antenna proteins	K08910	-	-	-
PGSC0003DMG400012591	657.757	189.743	-1.7935	7.44e-08	9.44e-06	CAP10A	chlorophyll a-b binding protein CP24 10A, chloroplastic [Solanum tuberosum]	Metabolism	Energy metabolism;Global and overview maps	ko01100//tMetabolic pathways;ko00196//Photosynthesis - antenna proteins	K08917	-	-	-
PGSC0003DMG400012590	314.543	104.89	-1.58438	3.78e-06	0.000292748	CAP10B	chlorophyll a-b binding protein CP24 10B, chloroplastic [Solanum tuberosum]	Metabolism	Energy metabolism;Global and overview maps	ko01100//tMetabolic pathways;ko00196//Photosynthesis - antenna proteins	K08917	GO:0031224//intrinsic component of membrane;GO:0044436//thylakoid part;GO:0005623//cell;GO:0044425//membrane part;GO:0009523//photosystem II;GO:0044435//plastid part;GO:0044422//organelle part;GO:0044464//cell part;GO:0009536//plastid;GO:0009521//photosystem;GO:0034357//photosynthetic membrane;GO:0044424//intracellular part;GO:0044434//chloroplast part;GO:0005737//cytoplasm;GO:0098796//membrane p…	GO:1901363//heterocyclic compound binding;GO:0005488//binding;GO:0097159//organic cyclic compound binding;GO:0046906//tetrapyrrole binding	GO:0008652//cellular amino acid biosynthetic process;GO:0065007//biological regulation;GO:1901576//organic substance biosynthetic process;GO:0044711//single-organism biosynthetic process;GO:0050794//regulation of cellular process;GO:0051246//regulation of protein metabolic process;GO:0006996//organelle organization;GO:0071704//organic substance metabolic process;GO:0009416//response to light stim…
PGSC0003DMG400026500	971.6	279.363	-1.79822	2.75e-09	4.75e-07	LHCB5	chlorophyll a-b binding protein CP26, chloroplastic [Solanum tuberosum]	Brite Hierarchies;Metabolism	Global and overview maps;Protein families: metabolism;Energy metabolism	ko01100//tMetabolic pathways;ko00194//Photosynthesis proteins;ko00196//Photosynthesis - antenna proteins	K08916	-	-	-
PGSC0003DMG400008488	1323.45	581.333	-1.18686	3e-05	0.00173129	LHCB4.1	chlorophyll a-b binding protein CP29.1, chloroplastic-like [Solanum tuberosum]	Metabolism	Global and overview maps;Energy metabolism	ko01100//tMetabolic pathways;ko00196//Photosynthesis - antenna proteins	K08915	GO:0005623//cell;GO:0034357//photosynthetic membrane;GO:0032991//macromolecular complex;GO:0098796//membrane protein complex;GO:0005622//intracellular;GO:0009521//photosystem;GO:0016020//membrane;GO:0044464//cell part;GO:0044436//thylakoid part;GO:0044424//intracellular part;GO:0044425//membrane part;GO:0031224//intrinsic component of membrane;GO:0043234//protein complex;GO:0009579//thylakoid	GO:0097159//organic cyclic compound binding;GO:0046906//tetrapyrrole binding;GO:0043167//ion binding;GO:1901363//heterocyclic compound binding;GO:0043169//cation binding;GO:0005488//binding	GO:0044238//primary metabolic process;GO:0044237//cellular metabolic process;GO:0071704//organic substance metabolic process;GO:0008152//metabolic process;GO:0006464//cellular protein modification process;GO:0006091//generation of precursor metabolites and energy;GO:0044267//cellular protein metabolic process;GO:0044260//cellular macromolecule metabolic process;GO:0036211//protein modification pr…
PGSC0003DMG400004458	13.85	2.68667	-2.366	8.21e-05	0.00394154	lhcA-P4	chlorophyll a-b binding protein P4, chloroplastic [Solanum tuberosum]	Metabolism	Energy metabolism	ko00196//Photosynthesis - antenna proteins	K08911	GO:0009522//photosystem I;GO:0043226//organelle;GO:0043229//intracellular organelle;GO:0005623//cell;GO:0044424//intracellular part;GO:0009579//thylakoid;GO:0031224//intrinsic component of membrane;GO:0009521//photosystem;GO:0005737//cytoplasm;GO:0044422//organelle part;GO:0044444//cytoplasmic part;GO:0044446//intracellular organelle part;GO:0009507//chloroplast;GO:0005622//intracellular;GO:00432…	GO:0005488//binding;GO:1901363//heterocyclic compound binding;GO:0097159//organic cyclic compound binding;GO:0043169//cation binding;GO:0043167//ion binding;GO:0046906//tetrapyrrole binding	GO:0044237//cellular metabolic process;GO:0043170//macromolecule metabolic process;GO:0006461//protein complex assembly;GO:0036211//protein modification process;GO:0022607//cellular component assembly;GO:0009987//cellular process;GO:0006091//generation of precursor metabolites and energy;GO:0034622//cellular macromolecular complex assembly;GO:0009765//photosynthesis, light harvesting;GO:0044802//…
PGSC0003DMG400002901	39.4267	13.1033	-1.58924	7.88e-05	0.00382059	CAB7	chlorophyll a-b binding protein, chloroplastic [Solanum tuberosum]	Metabolism	Energy metabolism	ko00196//Photosynthesis - antenna proteins	K08908	GO:0016020//membrane;GO:0044424//intracellular part;GO:0044464//cell part;GO:0034357//photosynthetic membrane;GO:0044436//thylakoid part;GO:0031224//intrinsic component of membrane;GO:0032991//macromolecular complex;GO:0009521//photosystem;GO:0005623//cell;GO:0009579//thylakoid;GO:0043234//protein complex;GO:0098796//membrane protein complex;GO:0005622//intracellular;GO:0044425//membrane part	GO:0097159//organic cyclic compound binding;GO:0043167//ion binding;GO:1901363//heterocyclic compound binding;GO:0043169//cation binding;GO:0046906//tetrapyrrole binding;GO:0005488//binding	GO:0043170//macromolecule metabolic process;GO:0044237//cellular metabolic process;GO:0043412//macromolecule modification;GO:0008152//metabolic process;GO:0006091//generation of precursor metabolites and energy;GO:0044267//cellular protein metabolic process;GO:0006464//cellular protein modification process;GO:0071704//organic substance metabolic process;GO:0009987//cellular process;GO:0019538//pr…
PGSC0003DMG400021814	20.94	2.40333	-3.12315	7.42e-09	1.16e-06	CLH2	chlorophyllase-2, chloroplastic-like [Solanum tuberosum]	Metabolism	Metabolism of cofactors and vitamins;Global and overview maps	ko01100//tMetabolic pathways;ko01110//Biosynthesis of secondary metabolites;ko00860//Porphyrin and chlorophyll metabolism	K08099	-	-	-
PGSC0003DMG400017570	13.4733	6.35	-1.08528	0.00155537	0.0417762	CAO	chlorophyllide a oxygenase, chloroplastic [Solanum tuberosum]	Metabolism	Metabolism of cofactors and vitamins;Global and overview maps	ko01100//tMetabolic pathways;ko01110//Biosynthesis of secondary metabolites;ko00860//Porphyrin and chlorophyll metabolism	K13600	-	-	-
PGSC0003DMG400012888	122.543	59.4467	-1.04362	0.000233357	0.00925374	CSP41A	chloroplast stem-loop binding protein of 41 kDa a, chloroplastic [Solanum tuberosum]	-	-	-	-	GO:0043226//organelle;GO:0044422//organelle part;GO:0031976//plastid thylakoid;GO:0043229//intracellular organelle;GO:0044444//cytoplasmic part;GO:0031967//organelle envelope;GO:0031975//envelope;GO:0005737//cytoplasm;GO:0009536//plastid;GO:0043231//intracellular membrane-bounded organelle;GO:0005623//cell;GO:0030529//intracellular ribonucleoprotein complex;GO:0031984//organelle subcompartment;GO…	GO:0003676//nucleic acid binding;GO:0003727//single-stranded RNA binding;GO:0003723//RNA binding;GO:0048037//cofactor binding;GO:0008187//poly-pyrimidine tract binding;GO:0005488//binding;GO:1901363//heterocyclic compound binding;GO:0097159//organic cyclic compound binding	GO:0043623//cellular protein complex assembly;GO:0019219//regulation of nucleobase-containing compound metabolic process;GO:0019362//pyridine nucleotide metabolic process;GO:0050789//regulation of biological process;GO:0008152//metabolic process;GO:0006091//generation of precursor metabolites and energy;GO:0034622//cellular macromolecular complex assembly;GO:0009889//regulation of biosynthetic pr…
PGSC0003DMG400026913	188.823	54.2933	-1.79819	1.36e-09	2.48e-07	CSP41B	chloroplast stem-loop binding protein of 41 kDa b, chloroplastic [Solanum tuberosum]	-	-	-	-	GO:0031967//organelle envelope;GO:0005623//cell;GO:0043229//intracellular organelle;GO:1990904//ribonucleoprotein complex;GO:0044434//chloroplast part;GO:0044464//cell part;GO:0043231//intracellular membrane-bounded organelle;GO:0009536//plastid;GO:0042579//microbody;GO:0031975//envelope;GO:0044424//intracellular part;GO:0005576//extracellular region;GO:0005622//intracellular;GO:0005737//cytoplas…	GO:0005488//binding;GO:1901363//heterocyclic compound binding;GO:0003676//nucleic acid binding;GO:0097159//organic cyclic compound binding;GO:0003723//RNA binding;GO:0001871//pattern binding;GO:0030247//polysaccharide binding;GO:0030246//carbohydrate binding	GO:0002376//immune system process;GO:0080090//regulation of primary metabolic process;GO:0045184//establishment of protein localization;GO:0034622//cellular macromolecular complex assembly;GO:0051188//cofactor biosynthetic process;GO:0016053//organic acid biosynthetic process;GO:1901615//organic hydroxy compound metabolic process;GO:0046483//heterocycle metabolic process;GO:0046907//intracellular…
PGSC0003DMG400012221	7.68667	1.81667	-2.08106	1.12e-05	0.000736862	-	cingulin isoform X1 [Solanum pennellii]	-	-	-	-	-	-	-
PGSC0003DMG400024032	2.47333	0.001	-11.2722	0.0017142	0.0448195	--	classical arabinogalactan protein 26-like [Solanum tuberosum]	-	-	-	-	-	-	-
PGSC0003DMG400026224	4.67	0.146667	-4.99281	0.00108352	0.0319424	--	classical arabinogalactan protein 9 [Solanum tuberosum]	-	-	-	-	-	-	-
PGSC0003DMG400031168	38.93	4.60667	-3.07909	3.48e-13	1.29e-10	CYCU4-1	cyclin-U4-1 [Solanum tuberosum]	-	-	-	-	-	GO:0005515//protein binding;GO:0019900//kinase binding;GO:0019899//enzyme binding;GO:0005488//binding	-
PGSC0003DMG400030957	12.33	4.54333	-1.44035	0.00144181	0.0394498	RD19A	cysteine proteinase RD19a [Solanum tuberosum]	Organismal Systems	Environmental adaptation	ko04626//Plant-pathogen interaction	K01373	-	-	-
PGSC0003DMG400017195	3.39667	0.0433333	-6.2925	3.98e-06	0.000306436	CRRSP3	cysteine-rich repeat secretory protein 3-like [Solanum tuberosum]	-	-	-	-	-	-	-
PGSC0003DMG400023382	4.31	0.463333	-3.21757	0.000227919	0.00908858	CYP77A2	cytochrome P450 77A2 [Solanum tuberosum]	-	-	-	-	-	GO:0003824//catalytic activity;GO:0046872//metal ion binding;GO:0097159//organic cyclic compound binding;GO:1901363//heterocyclic compound binding;GO:0043167//ion binding;GO:0046906//tetrapyrrole binding;GO:0016491//oxidoreductase activity;GO:0043169//cation binding;GO:0005488//binding;GO:0046914//transition metal ion binding	GO:0044710//single-organism metabolic process;GO:0044699//single-organism process;GO:0008152//metabolic process
PGSC0003DMG400024951	9.88	2.32667	-2.08625	0.000786956	0.0248548	CYP81E8	cytochrome P450 81D1-like [Solanum tuberosum]	Metabolism	Biosynthesis of other secondary metabolites;Global and overview maps	ko01110//Biosynthesis of secondary metabolites;ko00943//Isoflavonoid biosynthesis	K13260	-	-	-
PGSC0003DMG400001374	18.7	2.93667	-2.67079	3.49e-07	3.56e-05	CYP85A1	cytochrome P450 85A1 [Solanum tuberosum]	Metabolism;Brite Hierarchies	Protein families: metabolism;Global and overview maps;Metabolism of terpenoids and polyketides	ko01100//tMetabolic pathways;ko01110//Biosynthesis of secondary metabolites;ko00905//Brassinosteroid biosynthesis;ko00199//Cytochrome P450	K09590	GO:0016020//membrane;GO:0031224//intrinsic component of membrane;GO:0044425//membrane part	GO:0097159//organic cyclic compound binding;GO:0046872//metal ion binding;GO:1901363//heterocyclic compound binding;GO:0016491//oxidoreductase activity;GO:0043167//ion binding;GO:0046906//tetrapyrrole binding;GO:0043169//cation binding;GO:0046914//transition metal ion binding;GO:0005488//binding;GO:0003824//catalytic activity	GO:0044711//single-organism biosynthetic process;GO:1901362//organic cyclic compound biosynthetic process;GO:0071704//organic substance metabolic process;GO:0044238//primary metabolic process;GO:0006066//alcohol metabolic process;GO:1901360//organic cyclic compound metabolic process;GO:0044699//single-organism process;GO:1901617//organic hydroxy compound biosynthetic process;GO:0016129//phytoster…
PGSC0003DMG400012202	15.1567	4.76667	-1.6689	5.07e-05	0.00265975	CYP86A2	cytochrome P450 86A22 [Solanum tuberosum]	-	-	-	-	-	GO:0043169//cation binding;GO:0005488//binding;GO:0046906//tetrapyrrole binding;GO:0016491//oxidoreductase activity;GO:0097159//organic cyclic compound binding;GO:0043167//ion binding;GO:1901363//heterocyclic compound binding;GO:0046914//transition metal ion binding;GO:0016705//oxidoreductase activity, acting on paired donors, with incorporation or reduction of molecular oxygen;GO:0004497//monoox…	GO:0009987//cellular process;GO:0044281//small molecule metabolic process;GO:0044237//cellular metabolic process;GO:0044699//single-organism process;GO:0008152//metabolic process;GO:0032787//monocarboxylic acid metabolic process;GO:0044763//single-organism cellular process;GO:0019752//carboxylic acid metabolic process;GO:0071704//organic substance metabolic process;GO:0044710//single-organism met…
PGSC0003DMG400007343	4.08667	0.283333	-3.85035	6.28e-05	0.00315698	CYP94A2	cytochrome P450 94A2-like [Solanum tuberosum]	Metabolism	Lipid metabolism	ko00073//Cutin, suberine and wax biosynthesis	K13407	-	-	-
PGSC0003DMG400015185	3.78667	0.133333	-4.82782	9.71e-08	1.2e-05	CYP94B1	cytochrome P450 94B3-like [Solanum tuberosum]	-	-	-	-	-	-	-
PGSC0003DMG400009822	19.38	5.77667	-1.74626	1.7e-05	0.00105539	CYP84A1	cytochrome P450 CYP736A12-like [Solanum tuberosum]	-	-	-	-	-	-	-
PGSC0003DMG400033872	7.42667	1.78667	-2.05544	0.000148057	0.0064178	sld1	delta(8)-fatty-acid desaturase-like [Solanum tuberosum]	-	-	-	-	-	-	-
PGSC0003DMG400002559	73.0433	31.6033	-1.20868	3.97e-05	0.00217514	GLYK	D-glycerate 3-kinase, chloroplastic [Solanum tuberosum]	Metabolism	Global and overview maps;Lipid metabolism;Carbohydrate metabolism;Amino acid metabolism	ko01100//tMetabolic pathways;ko01110//Biosynthesis of secondary metabolites;ko01200//Carbon metabolism;ko00561//Glycerolipid metabolism;ko00630//Glyoxylate and dicarboxylate metabolism;ko00260//Glycine, serine and threonine metabolism	K15918	GO:0044424//intracellular part;GO:0043231//intracellular membrane-bounded organelle;GO:0043229//intracellular organelle;GO:0044464//cell part;GO:0005622//intracellular;GO:0044435//plastid part;GO:0044422//organelle part;GO:0005623//cell;GO:0043227//membrane-bounded organelle;GO:0044444//cytoplasmic part;GO:0044446//intracellular organelle part;GO:0005737//cytoplasm;GO:0043226//organelle;GO:000953…	GO:0016772//transferase activity, transferring phosphorus-containing groups;GO:0016301//kinase activity;GO:0016740//transferase activity;GO:0003824//catalytic activity	GO:0008152//metabolic process;GO:0043094//cellular metabolic compound salvage;GO:0044249//cellular biosynthetic process;GO:0009058//biosynthetic process;GO:0009987//cellular process;GO:0009853//photorespiration;GO:0044237//cellular metabolic process
PGSC0003DMG400007359	17.8033	6.78333	-1.39208	0.000114413	0.00518109	DIT1	dicarboxylate transporter 1, chloroplastic [Solanum tuberosum]	-	-	-	-	-	-	-
PGSC0003DMG400012543	29.29	13.1733	-1.15279	0.000524663	0.0179831	DIT2	dicarboxylate transporter 2.1, chloroplastic-like [Solanum tuberosum]	-	-	-	-	GO:0044464//cell part;GO:0019866//organelle inner membrane;GO:0031975//envelope;GO:0044424//intracellular part;GO:0031967//organelle envelope;GO:0009536//plastid;GO:0044435//plastid part;GO:0009526//plastid envelope;GO:0016020//membrane;GO:0044444//cytoplasmic part;GO:0009528//plastid inner membrane;GO:0005737//cytoplasm;GO:0044425//membrane part;GO:0043227//membrane-bounded organelle;GO:0009579/…	GO:0022857//transmembrane transporter activity;GO:0015075//ion transmembrane transporter activity;GO:0022892//substrate-specific transporter activity;GO:0005310//dicarboxylic acid transmembrane transporter activity;GO:0005215//transporter activity;GO:0046943//carboxylic acid transmembrane transporter activity;GO:0005342//organic acid transmembrane transporter activity;GO:0008514//organic anion tr…	GO:0044237//cellular metabolic process;GO:0044765//single-organism transport;GO:0009607//response to biotic stimulus;GO:0044763//single-organism cellular process;GO:0030001//metal ion transport;GO:0043648//dicarboxylic acid metabolic process;GO:0071704//organic substance metabolic process;GO:1901564//organonitrogen compound metabolic process;GO:0043207//response to external biotic stimulus;GO:001…
PGSC0003DMG402011522	4.83667	0.616667	-2.97145	7.44e-05	0.00363937	RPP8L2	disease resistance protein RPH8A-like [Solanum tuberosum]	-	-	-	-	-	-	-
PGSC0003DMG400006880	62.4733	3.79667	-4.04044	3.35e-09	5.56e-07	DRT100	DNA-damage-repair/toleration protein DRT100-like [Solanum lycopersicum]	-	-	-	-	-	-	-
PGSC0003DMG400013631	15.5367	5.24333	-1.56712	0.000884637	0.0272174	tag	dual specificity protein kinase splA-like [Nicotiana tomentosiformis]	Genetic Information Processing	Replication and repair	ko03410//Base excision repair	K01246	-	-	-
PGSC0003DMG400001038	18.7533	6.35333	-1.56156	0.000698209	0.0226276	At4g27520	early nodulin-like protein 3 [Solanum tuberosum]	-	-	-	-	-	-	-
PGSC0003DMG400041767	277.623	134.123	-1.04957	8.03e-05	0.00388326	TUFA	elongation factor TuB, chloroplastic [Solanum tuberosum]	Organismal Systems	Environmental adaptation	ko04626//Plant-pathogen interaction	K02358	-	-	-
PGSC0003DMG400002420	28.01	5.87333	-2.25369	7.29e-07	6.87e-05	eloA	elongation of fatty acids protein 3-like [Solanum lycopersicum]	-	-	-	-	-	-	-
PGSC0003DMG400031792	11.7267	1.19667	-3.2927	1.7e-07	1.91e-05	At4g02290	endoglucanase 17 [Solanum tuberosum]	-	-	-	-	-	GO:0016798//hydrolase activity, acting on glycosyl bonds;GO:0003824//catalytic activity;GO:0004553//hydrolase activity, hydrolyzing O-glycosyl compounds;GO:0016787//hydrolase activity	GO:0044042//glucan metabolic process;GO:0006073//cellular glucan metabolic process;GO:0005975//carbohydrate metabolic process;GO:0030243//cellulose metabolic process;GO:0043170//macromolecule metabolic process;GO:0044264//cellular polysaccharide metabolic process;GO:0071704//organic substance metabolic process;GO:0051273//beta-glucan metabolic process;GO:0009987//cellular process;GO:0044238//prim…
PGSC0003DMG400012183	17.69	5.87333	-1.59068	1.21e-05	0.000787977	-	endoglucanase 18-like [Solanum tuberosum]	-	-	-	-	-	GO:0004553//hydrolase activity, hydrolyzing O-glycosyl compounds;GO:0016798//hydrolase activity, acting on glycosyl bonds;GO:0016787//hydrolase activity;GO:0003824//catalytic activity	GO:0044237//cellular metabolic process;GO:0030243//cellulose metabolic process;GO:0005976//polysaccharide metabolic process;GO:0044264//cellular polysaccharide metabolic process;GO:0071704//organic substance metabolic process;GO:0042545//cell wall modification;GO:0071669//plant-type cell wall organization or biogenesis;GO:0071555//cell wall organization;GO:0006073//cellular glucan metabolic proce…
PGSC0003DMG400004992	7.84	0.33	-4.57032	1.47e-06	0.000127409	At1g64390	endoglucanase 6 [Solanum tuberosum]	-	-	-	-	-	GO:0016787//hydrolase activity;GO:0005488//binding;GO:0004553//hydrolase activity, hydrolyzing O-glycosyl compounds;GO:0003824//catalytic activity;GO:0016798//hydrolase activity, acting on glycosyl bonds	GO:0005976//polysaccharide metabolic process;GO:0005975//carbohydrate metabolic process;GO:0008152//metabolic process;GO:0044238//primary metabolic process;GO:0006073//cellular glucan metabolic process;GO:0043170//macromolecule metabolic process;GO:0044262//cellular carbohydrate metabolic process;GO:0030243//cellulose metabolic process;GO:0044042//glucan metabolic process;GO:0044237//cellular met…
TCONS_00083091	0.903333	0.001	-9.81911	0.00156012	0.041825	PECT1	ethanolamine-phosphate cytidylyltransferase [Solanum tuberosum]	Metabolism	Metabolism of other amino acids;Lipid metabolism;Global and overview maps	ko01100//tMetabolic pathways;ko00564//Glycerophospholipid metabolism;ko00440//Phosphonate and phosphinate metabolism	K00967	-	-	-
PGSC0003DMG400005837	17.3367	1.96667	-3.14	6.95e-10	1.39e-07	ERF061	ethylene-responsive transcription factor ERF061-like [Solanum tuberosum]	-	-	-	-	-	-	-
PGSC0003DMG400001426	47.1867	9.10333	-2.37391	7.12e-08	9.05e-06	EXPA10	expansin-A10 [Solanum tuberosum]	-	-	-	-	GO:0071944//cell periphery;GO:0005623//cell;GO:0044464//cell part;GO:0030312//external encapsulating structure	-	GO:0071840//cellular component organization or biogenesis;GO:0071555//cell wall organization;GO:0009987//cellular process;GO:0045229//external encapsulating structure organization;GO:0016043//cellular component organization;GO:0071554//cell wall organization or biogenesis
PGSC0003DMG400009951	73.2833	8.93	-3.03675	4e-15	1.89e-12	EXPA1	expansin-A11 [Solanum tuberosum]	-	-	-	-	GO:0071944//cell periphery;GO:0005623//cell;GO:0044464//cell part;GO:0030312//external encapsulating structure	-	GO:0009987//cellular process;GO:0016043//cellular component organization;GO:0045229//external encapsulating structure organization;GO:0071555//cell wall organization;GO:0071554//cell wall organization or biogenesis;GO:0071840//cellular component organization or biogenesis
PGSC0003DMG400016650	34.2433	2.83333	-3.59525	1.22e-11	3.52e-09	EXPA8	expansin-A8 [Solanum tuberosum]	-	-	-	-	GO:0071944//cell periphery;GO:0044464//cell part;GO:0005623//cell;GO:0030312//external encapsulating structure	-	GO:0009987//cellular process;GO:0016043//cellular component organization;GO:0071554//cell wall organization or biogenesis;GO:0071840//cellular component organization or biogenesis;GO:0071555//cell wall organization;GO:0045229//external encapsulating structure organization
PGSC0003DMG400000783	594.097	138.177	-2.10418	2.85e-09	4.87e-07	--	extensin-2-like [Solanum tuberosum]	-	-	-	-	-	-	-
PGSC0003DMG400034808	6.17	0.243333	-4.66426	6.83e-08	8.73e-06	--	extensin-2-like, partial [Solanum tuberosum]	-	-	-	-	-	-	-
PGSC0003DMG400014408	18.2733	5.32333	-1.77934	1.13e-05	0.000740099	FLA1	fasciclin-like arabinogalactan protein 1 [Solanum tuberosum]	-	-	-	-	-	-	-
PGSC0003DMG400029811	5.16	0.516667	-3.32007	0.00016242	0.00691623	FLA1	fasciclin-like arabinogalactan protein 1 [Solanum tuberosum]	-	-	-	-	-	-	-
PGSC0003DMG400012749	194.783	30.6167	-2.66948	4.69e-11	1.22e-08	FLA10	fasciclin-like arabinogalactan protein 10 [Solanum tuberosum]	-	-	-	-	-	-	-
PGSC0003DMG400021372	32.39	7.78	-2.05771	5.73e-05	0.00292251	FLA17	fasciclin-like arabinogalactan protein 17 [Solanum tuberosum]	-	-	-	-	-	-	-
PGSC0003DMG400017376	52.27	6.97667	-2.90537	8.05e-07	7.51e-05	FLA2	fasciclin-like arabinogalactan protein 2 [Solanum tuberosum]	-	-	-	-	GO:0031224//intrinsic component of membrane;GO:0044425//membrane part;GO:0031225//anchored component of membrane;GO:0016020//membrane	-	GO:0008610//lipid biosynthetic process;GO:0044281//small molecule metabolic process;GO:0009058//biosynthetic process;GO:1901576//organic substance biosynthetic process;GO:0006629//lipid metabolic process;GO:1901360//organic cyclic compound metabolic process;GO:0044699//single-organism process;GO:1901615//organic hydroxy compound metabolic process;GO:0044710//single-organism metabolic process;GO:0…
PGSC0003DMG400006160	12.68	2.08333	-2.60559	3.71e-05	0.00206127	FLA7	fasciclin-like arabinogalactan protein 7 [Solanum tuberosum]	-	-	-	-	-	-	-
PGSC0003DMG400009400	12.43	0.513333	-4.59779	1.86e-08	2.72e-06	FLA9	fasciclin-like arabinogalactan protein 9 [Solanum tuberosum]	-	-	-	-	-	-	-
PGSC0003DMG400007113	8.24667	1.38	-2.57914	0.000527795	0.0180579	FAR3	fatty acyl-CoA reductase 3 [Solanum tuberosum]	Cellular Processes;Metabolism	Lipid metabolism;Transport and catabolism	ko04146//Peroxisome;ko00073//Cutin, suberine and wax biosynthesis	K13356	-	-	-
PGSC0003DMG400018975	293.183	130.63	-1.16632	3.09e-05	0.00177521	SEND33	ferredoxin-1, chloroplastic [Solanum tuberosum]	Metabolism;Brite Hierarchies	Energy metabolism;Protein families: metabolism	ko00195//Photosynthesis;ko00194//Photosynthesis proteins	K02639	GO:0044444//cytoplasmic part;GO:0005623//cell;GO:0044464//cell part;GO:0043227//membrane-bounded organelle;GO:0009536//plastid;GO:0043226//organelle;GO:0044424//intracellular part;GO:0005737//cytoplasm;GO:0043231//intracellular membrane-bounded organelle;GO:0043229//intracellular organelle;GO:0005622//intracellular	GO:0043167//ion binding;GO:0043169//cation binding;GO:0051536//iron-sulfur cluster binding;GO:0051540//metal cluster binding;GO:0005488//binding	GO:0044699//single-organism process;GO:0009987//cellular process;GO:0044710//single-organism metabolic process;GO:0008152//metabolic process;GO:0044237//cellular metabolic process;GO:0006091//generation of precursor metabolites and energy
PGSC0003DMG400011950	23.9033	7.57667	-1.65758	0.00113823	0.0331446	SEND33	ferredoxin-like [Solanum tuberosum]	Metabolism	Energy metabolism	ko00195//Photosynthesis	K02639	GO:0005737//cytoplasm;GO:0005622//intracellular;GO:0043227//membrane-bounded organelle;GO:0043229//intracellular organelle;GO:0005623//cell;GO:0044424//intracellular part;GO:0043226//organelle;GO:0043231//intracellular membrane-bounded organelle;GO:0044444//cytoplasmic part;GO:0009536//plastid;GO:0044464//cell part	GO:0051540//metal cluster binding;GO:0005488//binding;GO:0043169//cation binding;GO:0043167//ion binding;GO:0051536//iron-sulfur cluster binding	GO:0008152//metabolic process;GO:0044237//cellular metabolic process;GO:0009987//cellular process;GO:0044710//single-organism metabolic process;GO:0006091//generation of precursor metabolites and energy;GO:0044699//single-organism process
PGSC0003DMG400025823	15.8633	4.98	-1.67148	3.63e-06	0.000283887	NIR1	ferredoxin--nitrite reductase, chloroplastic [Solanum tuberosum]	Metabolism	Energy metabolism	ko00910//Nitrogen metabolism	K00366	-	GO:0051540//metal cluster binding;GO:0005488//binding;GO:0097159//organic cyclic compound binding;GO:0046906//tetrapyrrole binding;GO:1901363//heterocyclic compound binding	GO:0044710//single-organism metabolic process;GO:0044699//single-organism process;GO:0008152//metabolic process
PGSC0003DMG401020115	27.9	9.69667	-1.5247	3.86e-05	0.00213102	FIM2	fimbrin-2-like [Solanum tuberosum]	-	-	-	-	-	-	-
PGSC0003DMG400024556	4.21	0.566667	-2.89325	0.000637591	0.0209847	At5g07800	flavin-containing monooxygenase FMO GS-OX-like 9 [Solanum tuberosum]	-	-	-	-	-	GO:0016709//oxidoreductase activity, acting on paired donors, with incorporation or reduction of molecular oxygen, NAD(P)H as one donor, and incorporation of one atom of oxygen;GO:0097159//organic cyclic compound binding;GO:0004497//monooxygenase activity;GO:0003824//catalytic activity;GO:1901363//heterocyclic compound binding;GO:0036094//small molecule binding;GO:0005488//binding;GO:0016705//oxi…	GO:0044699//single-organism process;GO:0008152//metabolic process;GO:0044710//single-organism metabolic process
PGSC0003DMG400014200	13.8367	2.65	-2.38443	1.21e-07	1.44e-05	FLOT2	flotillin-like protein 3 [Solanum tuberosum]	-	-	-	-	-	-	-
PGSC0003DMG400027669	8.09	3.78333	-1.09648	0.00163897	0.0434092	FH1	formin-like protein 1 [Solanum tuberosum]	-	-	-	-	-	-	-
PGSC0003DMG400025208	4.39333	0.67	-2.71308	4.66e-05	0.00248021	FH1	formin-like protein 2 [Solanum tuberosum]	-	-	-	-	-	-	-
PGSC0003DMG400003123	514.497	199.963	-1.36343	1e-06	9.03e-05	ALDCHL	fructose 1,6-bisphosphate aldolase 1 [Solanum lycopersicum]	Metabolism	Global and overview maps;Carbohydrate metabolism;Energy metabolism	ko01100//tMetabolic pathways;ko01110//Biosynthesis of secondary metabolites;ko01200//Carbon metabolism;ko01230//Biosynthesis of amino acids;ko00010//Glycolysis / Gluconeogenesis;ko00710//Carbon fixation in photosynthetic organisms;ko00051//Fructose and mannose metabolism;ko00030//Pentose phosphate pathway	K01623	-	GO:0016832//aldehyde-lyase activity;GO:0016830//carbon-carbon lyase activity;GO:0003824//catalytic activity;GO:0016829//lyase activity	GO:0006090//pyruvate metabolic process;GO:0009987//cellular process;GO:0019752//carboxylic acid metabolic process;GO:0032787//monocarboxylic acid metabolic process;GO:0044699//single-organism process;GO:0044281//small molecule metabolic process;GO:0043436//oxoacid metabolic process;GO:0044763//single-organism cellular process;GO:0071704//organic substance metabolic process;GO:0006082//organic aci…
PGSC0003DMG400019188	20.3033	9.17667	-1.14567	0.00185602	0.0476762	Os03g0267300	fructose-1,6-bisphosphatase, chloroplastic-like [Solanum tuberosum]	Metabolism	Carbohydrate metabolism;Energy metabolism;Global and overview maps	ko01100//tMetabolic pathways;ko01110//Biosynthesis of secondary metabolites;ko01200//Carbon metabolism;ko00010//Glycolysis / Gluconeogenesis;ko00710//Carbon fixation in photosynthetic organisms;ko00051//Fructose and mannose metabolism;ko00030//Pentose phosphate pathway	K03841	-	GO:0003824//catalytic activity;GO:0016787//hydrolase activity;GO:0016788//hydrolase activity, acting on ester bonds;GO:0016791//phosphatase activity;GO:0019203//carbohydrate phosphatase activity;GO:0050308//sugar-phosphatase activity;GO:0042578//phosphoric ester hydrolase activity	GO:0044237//cellular metabolic process;GO:0006796//phosphate-containing compound metabolic process;GO:0009987//cellular process;GO:0006793//phosphorus metabolic process;GO:0008152//metabolic process
PGSC0003DMG400012012	180.897	84.3867	-1.10008	0.000142336	0.006233	ALDCHL	fructose-bisphosphate aldolase [Solanum lycopersicum]	Metabolism	Global and overview maps;Carbohydrate metabolism;Energy metabolism	ko01100//tMetabolic pathways;ko01110//Biosynthesis of secondary metabolites;ko01200//Carbon metabolism;ko01230//Biosynthesis of amino acids;ko00010//Glycolysis / Gluconeogenesis;ko00710//Carbon fixation in photosynthetic organisms;ko00051//Fructose and mannose metabolism;ko00030//Pentose phosphate pathway	K01623	-	GO:0003824//catalytic activity;GO:0016830//carbon-carbon lyase activity;GO:0016829//lyase activity;GO:0016832//aldehyde-lyase activity	GO:0009987//cellular process;GO:0044237//cellular metabolic process;GO:0006082//organic acid metabolic process;GO:0044763//single-organism cellular process;GO:0071704//organic substance metabolic process;GO:0044699//single-organism process;GO:0006090//pyruvate metabolic process;GO:0008152//metabolic process;GO:0044281//small molecule metabolic process;GO:0043436//oxoacid metabolic process;GO:0019…
PGSC0003DMG400030559	63.3967	23.5433	-1.42909	1.91e-06	0.000160554	pKIWI502	fruit protein pKIWI502 [Solanum tuberosum]	-	-	-	-	-	-	-
PGSC0003DMG400019141	42.6667	12.7967	-1.73734	1.44e-07	1.67e-05	--	galactose oxidase [Solanum tuberosum]	-	-	-	-	-	-	-
PGSC0003DMG400029086	434.823	98.9633	-2.13546	2.16e-08	3.13e-06	--	Galactose-binding domain-like protein [Cynara cardunculus var. scolymus] [Cynara cardunculus]	-	-	-	-	-	-	-
PGSC0003DMG400002520	25.02	3.29	-2.92692	3.54e-07	3.6e-05	APG	GDSL esterase/lipase APG-like [Solanum tuberosum]	-	-	-	-	-	-	-
PGSC0003DMG400002519	190.407	23.8767	-2.99541	2.3e-10	5.09e-08	APG	GDSL esterase/lipase APG-like [Solanum tuberosum]	-	-	-	-	-	-	-
PGSC0003DMG400028406	53.62	15.28	-1.81113	2.01e-05	0.00122137	At1g29670	GDSL esterase/lipase At1g29670-like [Solanum tuberosum]	-	-	-	-	-	-	-
PGSC0003DMG401014997	12.3133	3.20667	-1.94108	0.000703675	0.0227531	At2g04570	GDSL esterase/lipase At2g04570-like [Solanum tuberosum]	-	-	-	-	-	-	-
PGSC0003DMG400028701	60.5833	5.62333	-3.42942	5.3e-07	5.15e-05	At5g33370	GDSL esterase/lipase At5g33370-like [Solanum tuberosum]	-	-	-	-	-	GO:0016787//hydrolase activity;GO:0003824//catalytic activity	-
PGSC0003DMG400000997	67.4933	4.99667	-3.75571	9.8e-14	4e-11	At5g33370	GDSL esterase/lipase At5g33370-like [Solanum tuberosum]	-	-	-	-	-	GO:0003824//catalytic activity;GO:0016787//hydrolase activity	-
PGSC0003DMG400020084	45.0567	2.38667	-4.23867	7.38e-21	7.66e-18	At5g33370	GDSL esterase/lipase At5g33370-like [Solanum tuberosum]	-	-	-	-	-	-	-
PGSC0003DMG400007244	5.21667	0.513333	-3.34516	0.00153204	0.0413441	At5g45670	GDSL esterase/lipase At5g45670-like [Solanum tuberosum]	-	-	-	-	-	-	-
PGSC0003DMG401013422	9.59	0.933333	-3.36107	1.11e-06	9.82e-05	At5g45670	GDSL esterase/lipase At5g45670-like [Solanum tuberosum]	-	-	-	-	-	-	-
PGSC0003DMG400022312	18.14	6.05667	-1.58258	4.53e-05	0.00241522	At5g55050	GDSL esterase/lipase At5g55050-like [Solanum tuberosum]	-	-	-	-	-	-	-
PGSC0003DMG400019510	270.06	112.957	-1.25751	0.000241226	0.00949981	CHLP	geranylgeranyl diphosphate reductase, chloroplastic [Solanum tuberosum]	Metabolism	Metabolism of cofactors and vitamins;Global and overview maps;Metabolism of terpenoids and polyketides	ko01100//tMetabolic pathways;ko01110//Biosynthesis of secondary metabolites;ko00900//Terpenoid backbone biosynthesis;ko00860//Porphyrin and chlorophyll metabolism	K10960	-	-	-
PGSC0003DMG400006713	1.40667	0.001	-10.4581	2.28e-05	0.00136409	SSTLH1	germacrene C synthase-like [Solanum tuberosum]	Metabolism	Metabolism of terpenoids and polyketides	ko00909//Sesquiterpenoid and triterpenoid biosynthesis	K15803	-	GO:0003824//catalytic activity;GO:0016829//lyase activity	-
PGSC0003DMG400024249	13.89	4.13	-1.74983	9.48e-05	0.00444037	GA20OX1	gibberellin 20 oxidase 1-D [Solanum tuberosum]	Metabolism	Global and overview maps;Metabolism of terpenoids and polyketides	ko01100//tMetabolic pathways;ko01110//Biosynthesis of secondary metabolites;ko00904//Diterpenoid biosynthesis	K05282	-	GO:0043169//cation binding;GO:0005488//binding;GO:0016705//oxidoreductase activity, acting on paired donors, with incorporation or reduction of molecular oxygen;GO:0016491//oxidoreductase activity;GO:0043167//ion binding;GO:0003824//catalytic activity	GO:0008152//metabolic process;GO:0044699//single-organism process;GO:0044710//single-organism metabolic process
PGSC0003DMG400000689	11.69	1.87333	-2.6416	1.71e-05	0.00105732	At2g01630	glucan endo-1,3-beta-glucosidase 12-like isoform X1 [Solanum tuberosum]	-	-	-	-	-	GO:0016798//hydrolase activity, acting on glycosyl bonds;GO:0016787//hydrolase activity;GO:0003824//catalytic activity	GO:0065008//regulation of biological quality;GO:0051301//cell division;GO:0048856//anatomical structure development;GO:0032535//regulation of cellular component size;GO:0008152//metabolic process;GO:0009914//hormone transport;GO:0044699//single-organism process;GO:0016043//cellular component organization;GO:0065007//biological regulation;GO:0051179//localization;GO:0044763//single-organism cellul…
PGSC0003DMG400002722	9.41333	0.753333	-3.64335	5.08e-05	0.00266036	CSLA9	glucomannan 4-beta-mannosyltransferase 9-like [Solanum tuberosum]	-	-	-	-	GO:0016020//membrane;GO:0044464//cell part;GO:0043226//organelle;GO:0031224//intrinsic component of membrane;GO:0005622//intracellular;GO:0043231//intracellular membrane-bounded organelle;GO:0005623//cell;GO:0044424//intracellular part;GO:0044422//organelle part;GO:0044425//membrane part;GO:0031090//organelle membrane;GO:0043227//membrane-bounded organelle;GO:0043229//intracellular organelle	GO:0019187//beta-1,4-mannosyltransferase activity;GO:0000030//mannosyltransferase activity;GO:0016758//transferase activity, transferring hexosyl groups;GO:0016757//transferase activity, transferring glycosyl groups;GO:0003824//catalytic activity;GO:0016740//transferase activity	GO:0009292//genetic transfer;GO:0070838//divalent metal ion transport;GO:0023052//signaling;GO:0050896//response to stimulus;GO:0009607//response to biotic stimulus;GO:0070085//glycosylation;GO:0050789//regulation of biological process;GO:0051234//establishment of localization;GO:0032870//cellular response to hormone stimulus;GO:0044723//single-organism carbohydrate metabolic process;GO:0051707//…
PGSC0003DMG400025499	12.4333	4.95333	-1.32774	0.000890113	0.027327	GLR3.4	glutamate receptor 3.4-like isoform X1 [Solanum tuberosum]	-	-	-	-	-	-	-
TCONS_00032572	16.8767	6.18	-1.44935	3.92e-06	0.00030233	GLT1	glutamate synthase 1 [NADH], chloroplastic isoform X2 [Solanum tuberosum]	Metabolism	Amino acid metabolism;Energy metabolism;Global and overview maps	ko01100//tMetabolic pathways;ko01110//Biosynthesis of secondary metabolites;ko01230//Biosynthesis of amino acids;ko00250//Alanine, aspartate and glutamate metabolism;ko00910//Nitrogen metabolism	K00264	GO:0005737//cytoplasm;GO:0043231//intracellular membrane-bounded organelle;GO:0044424//intracellular part;GO:0044444//cytoplasmic part;GO:0044446//intracellular organelle part;GO:0005622//intracellular;GO:0044464//cell part;GO:0043226//organelle;GO:0009532//plastid stroma;GO:0043227//membrane-bounded organelle;GO:0009536//plastid;GO:0043229//intracellular organelle;GO:0005623//cell;GO:0044435//pl…	GO:0000166//nucleotide binding;GO:0046914//transition metal ion binding;GO:0016638//oxidoreductase activity, acting on the CH-NH2 group of donors;GO:0043167//ion binding;GO:0051540//metal cluster binding;GO:0005488//binding;GO:0045181//glutamate synthase activity, NAD(P)H as acceptor;GO:1901265//nucleoside phosphate binding;GO:0015930//glutamate synthase activity;GO:0097159//organic cyclic compou…	GO:0044238//primary metabolic process;GO:0009058//biosynthetic process;GO:1901566//organonitrogen compound biosynthetic process;GO:0044281//small molecule metabolic process;GO:0006536//glutamate metabolic process;GO:0008152//metabolic process;GO:0050896//response to stimulus;GO:0006950//response to stress;GO:0005996//monosaccharide metabolic process;GO:0006082//organic acid metabolic process;GO:0…
PGSC0003DMG400032546	37.4633	14.76	-1.34379	3.9e-05	0.00214455	GSA	glutamate-1-semialdehyde 2,1-aminomutase, chloroplastic [Solanum tuberosum]	Metabolism	Metabolism of cofactors and vitamins;Global and overview maps	ko01100//tMetabolic pathways;ko01110//Biosynthesis of secondary metabolites;ko00860//Porphyrin and chlorophyll metabolism	K01845	-	GO:0016866//intramolecular transferase activity;GO:0016853//isomerase activity;GO:0005488//binding;GO:0003824//catalytic activity;GO:0016769//transferase activity, transferring nitrogenous groups;GO:0043167//ion binding;GO:0016869//intramolecular transferase activity, transferring amino groups;GO:0043168//anion binding;GO:0016740//transferase activity	GO:0009058//biosynthetic process;GO:0009987//cellular process;GO:0044237//cellular metabolic process;GO:0046483//heterocycle metabolic process;GO:0008152//metabolic process;GO:0044249//cellular biosynthetic process;GO:0018130//heterocycle biosynthetic process
PGSC0003DMG400023620	7.98667	1.67667	-2.252	0.000127501	0.0056925	GLN1-1	glutamine synthetase cytosolic isozyme 1-1 [Solanum tuberosum]	Metabolism	Amino acid metabolism;Carbohydrate metabolism;Energy metabolism;Global and overview maps	ko01100//tMetabolic pathways;ko01230//Biosynthesis of amino acids;ko00630//Glyoxylate and dicarboxylate metabolism;ko00250//Alanine, aspartate and glutamate metabolism;ko00220//Arginine biosynthesis;ko00910//Nitrogen metabolism	K01915	-	-	-
PGSC0003DMG400004355	287.927	91.5	-1.65386	2.15e-09	3.8e-07	GLN2	glutamine synthetase, chloroplastic [Solanum pennellii]	Metabolism	Energy metabolism;Amino acid metabolism;Carbohydrate metabolism;Global and overview maps	ko01100//tMetabolic pathways;ko01230//Biosynthesis of amino acids;ko00630//Glyoxylate and dicarboxylate metabolism;ko00250//Alanine, aspartate and glutamate metabolism;ko00220//Arginine biosynthesis;ko00910//Nitrogen metabolism	K01915	-	GO:0001883//purine nucleoside binding;GO:0003824//catalytic activity;GO:0036094//small molecule binding;GO:0097159//organic cyclic compound binding;GO:0016211//ammonia ligase activity;GO:0016874//ligase activity;GO:0097367//carbohydrate derivative binding;GO:0016880//acid-ammonia (or amide) ligase activity;GO:0005488//binding;GO:0032549//ribonucleoside binding;GO:0016879//ligase activity, forming…	GO:0006541//glutamine metabolic process;GO:0044281//small molecule metabolic process;GO:0006807//nitrogen compound metabolic process;GO:0044237//cellular metabolic process;GO:0009064//glutamine family amino acid metabolic process;GO:0008152//metabolic process;GO:0006082//organic acid metabolic process;GO:0006520//cellular amino acid metabolic process;GO:0009987//cellular process;GO:0019752//carbo…
PGSC0003DMG400011530	655.99	153.923	-2.09146	1.59e-13	6.2e-11	GAPA	glyceraldehyde-3-phosphate dehydrogenase A, chloroplastic [Solanum tuberosum]	Metabolism	Energy metabolism;Global and overview maps	ko01100//tMetabolic pathways;ko01200//Carbon metabolism;ko00710//Carbon fixation in photosynthetic organisms	K05298	-	GO:1901363//heterocyclic compound binding;GO:0005488//binding;GO:0036094//small molecule binding;GO:0003824//catalytic activity;GO:0016903//oxidoreductase activity, acting on the aldehyde or oxo group of donors;GO:0097159//organic cyclic compound binding;GO:0016491//oxidoreductase activity;GO:0000166//nucleotide binding;GO:1901265//nucleoside phosphate binding	GO:0044710//single-organism metabolic process;GO:0044699//single-organism process;GO:0008152//metabolic process
PGSC0003DMG400029406	257.17	111.157	-1.21013	4.94e-05	0.00259589	GAPB	glyceraldehyde-3-phosphate dehydrogenase B, chloroplastic [Solanum tuberosum]	Metabolism	Energy metabolism;Global and overview maps	ko01100//tMetabolic pathways;ko01200//Carbon metabolism;ko00710//Carbon fixation in photosynthetic organisms	K05298	GO:0044424//intracellular part;GO:0009536//plastid;GO:0005622//intracellular;GO:0043226//organelle;GO:0044444//cytoplasmic part;GO:0044464//cell part;GO:0005623//cell;GO:0005737//cytoplasm;GO:0043229//intracellular organelle;GO:0043231//intracellular membrane-bounded organelle;GO:0043227//membrane-bounded organelle	GO:0003824//catalytic activity;GO:0000166//nucleotide binding;GO:1901265//nucleoside phosphate binding;GO:0097159//organic cyclic compound binding;GO:1901363//heterocyclic compound binding;GO:0005488//binding;GO:0036094//small molecule binding;GO:0016491//oxidoreductase activity;GO:0016903//oxidoreductase activity, acting on the aldehyde or oxo group of donors	GO:0008152//metabolic process;GO:0044699//single-organism process;GO:0044710//single-organism metabolic process
PGSC0003DMG400020315	10.3833	2.22	-2.22564	0.000208889	0.00847776	GPAT6	glycerol-3-phosphate 2-O-acyltransferase 6 [Solanum tuberosum]	Metabolism	Global and overview maps;Lipid metabolism	ko01100//tMetabolic pathways;ko01110//Biosynthesis of secondary metabolites;ko00564//Glycerophospholipid metabolism;ko00561//Glycerolipid metabolism	K13508	-	-	-
PGSC0003DMG400002103	307.157	150.027	-1.03376	0.000340904	0.0126161	GDCSH	glycine cleavage system H protein, mitochondrial-like [Solanum tuberosum]	Metabolism	Amino acid metabolism;Carbohydrate metabolism;Global and overview maps	ko01100//tMetabolic pathways;ko01110//Biosynthesis of secondary metabolites;ko01200//Carbon metabolism;ko00630//Glyoxylate and dicarboxylate metabolism;ko00260//Glycine, serine and threonine metabolism	K02437	-	-	-
PGSC0003DMG400020515	25.9833	3.62667	-2.84087	1.14e-05	0.000744154	GDCSH	glycine cleavage system H protein, mitochondrial-like [Solanum tuberosum]	Metabolism	Amino acid metabolism;Carbohydrate metabolism;Global and overview maps	ko01100//tMetabolic pathways;ko01110//Biosynthesis of secondary metabolites;ko01200//Carbon metabolism;ko00630//Glyoxylate and dicarboxylate metabolism;ko00260//Glycine, serine and threonine metabolism	K02437	-	-	-
PGSC0003DMG400017536	12.7933	1.43333	-3.15795	2.3e-09	4.02e-07	-	glycine-rich cell wall structural protein 1.8-like [Solanum pennellii]	-	-	-	-	-	-	-
PGSC0003DMG400028955	8.33667	0.463333	-4.16935	0.00100644	0.0301209	--	glycine-rich cell wall structural protein 1-like [Solanum tuberosum]	-	-	-	-	-	-	-
PGSC0003DMG400031110	4.26333	0.106667	-5.3208	6.62e-06	0.000469561	--	GPI inositol-deacylase PGAP1-like protein [Corchorus capsularis]	-	-	-	-	-	GO:0016787//hydrolase activity;GO:0003824//catalytic activity	GO:0033036//macromolecule localization;GO:0015031//protein transport;GO:0071702//organic substance transport;GO:0006810//transport;GO:0008104//protein localization;GO:0051179//localization;GO:0051234//establishment of localization;GO:0045184//establishment of protein localization
TCONS_00038806	4.69	0.743333	-2.65751	4.22e-07	4.18e-05	At4g27290	G-type lectin S-receptor-like serine/threonine-protein kinase At4g27290 isoform X1 [Solanum tuberosum]	-	-	-	-	-	-	-
PGSC0003DMG400045997	1.10333	0.001	-10.1077	0.0004926	0.0170893	RLK1	G-type lectin S-receptor-like serine/threonine-protein kinase RLK1 [Solanum tuberosum]	-	-	-	-	-	GO:0016772//transferase activity, transferring phosphorus-containing groups;GO:0004672//protein kinase activity;GO:0016773//phosphotransferase activity, alcohol group as acceptor;GO:0016740//transferase activity;GO:0016301//kinase activity;GO:0003824//catalytic activity	GO:0044237//cellular metabolic process;GO:0006796//phosphate-containing compound metabolic process;GO:0006793//phosphorus metabolic process;GO:0009987//cellular process;GO:0008152//metabolic process
PGSC0003DMG400015165	59.9633	20.61	-1.54074	1.97e-07	2.17e-05	At3g48420	haloacid dehalogenase-like hydrolase domain-containing protein At3g48420 [Solanum tuberosum]	-	-	-	-	-	-	-
PGSC0003DMG400016162	17	3.43	-2.30925	6.17e-07	5.87e-05	At4g39970	haloacid dehalogenase-like hydrolase domain-containing protein At4g39970 [Solanum tuberosum]	-	-	-	-	GO:0005623//cell;GO:0043227//membrane-bounded organelle;GO:0031967//organelle envelope;GO:0044464//cell part;GO:0009526//plastid envelope;GO:0044424//intracellular part;GO:0044422//organelle part;GO:0005622//intracellular;GO:0009536//plastid;GO:0044444//cytoplasmic part;GO:0043229//intracellular organelle;GO:0031975//envelope;GO:0044446//intracellular organelle part;GO:0009532//plastid stroma;GO:…	GO:0003824//catalytic activity	GO:0071704//organic substance metabolic process;GO:0019758//glycosinolate biosynthetic process;GO:0044249//cellular biosynthetic process;GO:1901576//organic substance biosynthetic process;GO:0006082//organic acid metabolic process;GO:0016143//S-glycoside metabolic process;GO:0044281//small molecule metabolic process;GO:0044272//sulfur compound biosynthetic process;GO:0044710//single-organism meta…
PGSC0003DMG400030715	4.13667	0.986667	-2.06783	0.00172195	0.044981	At5g34940	heparanase-like protein 3 [Solanum tuberosum]	Metabolism	Glycan biosynthesis and metabolism;Global and overview maps	ko01100//tMetabolic pathways;ko00531//Glycosaminoglycan degradation	K07964	-	-	-
PGSC0003DMG400007631	1.91	0.0233333	-6.35504	0.000134513	0.00595435	HDC	histidine decarboxylase-like [Solanum lycopersicum]	Metabolism	Amino acid metabolism	ko00360//Phenylalanine metabolism	K22427	-	-	-
PGSC0003DMG400019910	45.7667	22.56	-1.02053	0.00119084	0.0342577	At1g06760	histone H1 [Solanum tuberosum]	-	-	-	-	GO:0044464//cell part;GO:0043229//intracellular organelle;GO:0043232//intracellular non-membrane-bounded organelle;GO:0043228//non-membrane-bounded organelle;GO:0043226//organelle;GO:0044424//intracellular part;GO:0005622//intracellular;GO:0043231//intracellular membrane-bounded organelle;GO:0005623//cell;GO:0043227//membrane-bounded organelle	GO:1901363//heterocyclic compound binding;GO:0097159//organic cyclic compound binding;GO:0003676//nucleic acid binding;GO:0005488//binding	GO:0051276//chromosome organization;GO:0006996//organelle organization;GO:0009987//cellular process;GO:0071824//protein-DNA complex subunit organization;GO:0071822//protein complex subunit organization;GO:0034728//nucleosome organization;GO:0006325//chromatin organization;GO:0016043//cellular component organization;GO:0043933//macromolecular complex subunit organization;GO:0071840//cellular compo…
PGSC0003DMG400008642	36	10.4967	-1.77807	1.18e-07	1.41e-05	HST	homogentisate solanesyltransferase, chloroplastic [Solanum tuberosum]	Metabolism;Brite Hierarchies	Protein families: metabolism;Metabolism of cofactors and vitamins	ko00130//Ubiquinone and other terpenoid-quinone biosynthesis;ko01006//Prenyltransferases	K12501	-	-	-
PGSC0003DMG400022750	26.2167	11.74	-1.15905	0.000432554	0.0154183	HMGS	hydroxymethylglutaryl-CoA synthase-like [Solanum tuberosum]	Metabolism	Amino acid metabolism;Carbohydrate metabolism;Global and overview maps;Metabolism of terpenoids and polyketides;Lipid metabolism	ko01100//tMetabolic pathways;ko01110//Biosynthesis of secondary metabolites;ko00280//Valine, leucine and isoleucine degradation;ko00900//Terpenoid backbone biosynthesis;ko00650//Butanoate metabolism;ko00072//Synthesis and degradation of ketone bodies	K01641	-	GO:0016740//transferase activity;GO:0046912//transferase activity, transferring acyl groups, acyl groups converted into alkyl on transfer;GO:0003824//catalytic activity;GO:0016746//transferase activity, transferring acyl groups	GO:0044255//cellular lipid metabolic process;GO:0009987//cellular process;GO:0006720//isoprenoid metabolic process;GO:0044763//single-organism cellular process;GO:0008152//metabolic process;GO:0044238//primary metabolic process;GO:0006629//lipid metabolic process;GO:0044710//single-organism metabolic process;GO:0071704//organic substance metabolic process;GO:0044237//cellular metabolic process;GO…
PGSC0003DMG400011751	241.823	69.6567	-1.79562	0.00144555	0.0394929	H6H	hyoscyamine 6-dioxygenase [Solanum tuberosum]	-	-	-	-	-	GO:0043169//cation binding;GO:0005488//binding;GO:0016491//oxidoreductase activity;GO:0043167//ion binding;GO:0016705//oxidoreductase activity, acting on paired donors, with incorporation or reduction of molecular oxygen;GO:0003824//catalytic activity	GO:0044710//single-organism metabolic process;GO:0008152//metabolic process;GO:0044699//single-organism process
TCONS_00004299	51.9367	18.6667	-1.47629	4.39e-06	0.000333944	TIC214	hypothetical chloroplast RF1 (chloroplast) [Solanum tuberosum]	-	-	-	-	GO:0005622//intracellular;GO:0044464//cell part;GO:0044424//intracellular part;GO:0043226//organelle;GO:0005623//cell;GO:0043231//intracellular membrane-bounded organelle;GO:0043229//intracellular organelle;GO:0043227//membrane-bounded organelle	-	-
TCONS_00075318	57.01	17.2433	-1.72518	8.84e-08	1.11e-05	TIC214	hypothetical chloroplast RF1 (chloroplast) [Solanum tuberosum]	-	-	-	-	GO:0005623//cell;GO:0043229//intracellular organelle;GO:0044424//intracellular part;GO:0043226//organelle;GO:0005622//intracellular;GO:0043231//intracellular membrane-bounded organelle;GO:0044464//cell part;GO:0043227//membrane-bounded organelle	-	-
TCONS_00041353	45.41	11.25	-2.01309	7.44e-05	0.00363937	TIC214	hypothetical chloroplast RF1 (chloroplast) [Solanum tuberosum]	-	-	-	-	GO:0043226//organelle;GO:0043231//intracellular membrane-bounded organelle;GO:0005623//cell;GO:0005622//intracellular;GO:0044424//intracellular part;GO:0043229//intracellular organelle;GO:0043227//membrane-bounded organelle;GO:0044464//cell part	-	-
TCONS_00076743	6.42667	1.43	-2.16806	0.00142675	0.0391878	-	hypothetical protein A4A49_16593 [Nicotiana attenuata]	-	-	-	-	-	-	-
TCONS_00064312	376.667	172.347	-1.12797	0.000202653	0.0082658	ycf3	hypothetical protein NitaCp023 [Nicotiana tabacum]	-	-	-	-	GO:0043231//intracellular membrane-bounded organelle;GO:0044444//cytoplasmic part;GO:0043229//intracellular organelle;GO:0043227//membrane-bounded organelle;GO:0044424//intracellular part;GO:0044464//cell part;GO:0005622//intracellular;GO:0009507//chloroplast;GO:0044422//organelle part;GO:0044435//plastid part;GO:0005737//cytoplasm;GO:0044446//intracellular organelle part;GO:0043226//organelle;GO…	-	GO:0008152//metabolic process;GO:0044237//cellular metabolic process;GO:0009987//cellular process
PGSC0003DMG400019274	20.89	7.34667	-1.50765	0.000176721	0.00742236	GH3.6	indole-3-acetic acid-amido synthetase GH3.6-like [Solanum tuberosum]	Environmental Information Processing	Signal transduction	ko04075//Plant hormone signal transduction	K14487	-	-	-
PGSC0003DMG400025371	1.12333	0.001	-10.1336	0.000460819	0.016233	ICR3	interactor of constitutive active ROPs 3-like isoform X1 [Solanum tuberosum]	-	-	-	-	-	-	-
PGSC0003DMG400001646	3.91	0.996667	-1.97199	0.00151823	0.0410597	--	intracellular protein transport protein USO1-like [Solanum tuberosum]	-	-	-	-	-	-	-
PGSC0003DMG400025487	47.0167	7.60667	-2.62784	7.61e-11	1.91e-08	ICL	isocitrate lyase [Solanum tuberosum]	Metabolism	Global and overview maps;Carbohydrate metabolism	ko01100//tMetabolic pathways;ko01110//Biosynthesis of secondary metabolites;ko01200//Carbon metabolism;ko00620//Pyruvate metabolism;ko00630//Glyoxylate and dicarboxylate metabolism	K01637	GO:0043229//intracellular organelle;GO:0005623//cell;GO:0005622//intracellular;GO:0043231//intracellular membrane-bounded organelle;GO:0043226//organelle;GO:0043227//membrane-bounded organelle;GO:0044444//cytoplasmic part;GO:0044464//cell part;GO:0042579//microbody;GO:0005777//peroxisome;GO:0005737//cytoplasm;GO:0044424//intracellular part	GO:0016829//lyase activity;GO:0016833//oxo-acid-lyase activity;GO:0016830//carbon-carbon lyase activity;GO:0003824//catalytic activity	GO:0044262//cellular carbohydrate metabolic process;GO:0019752//carboxylic acid metabolic process;GO:0003006//developmental process involved in reproduction;GO:0009987//cellular process;GO:0071704//organic substance metabolic process;GO:0008152//metabolic process;GO:0044238//primary metabolic process;GO:0072350//tricarboxylic acid metabolic process;GO:0044699//single-organism process;GO:0032502//…
TCONS_00088146	4.12667	0.0666667	-5.95187	5.3e-06	0.000392153	KCA2	kinesin-like protein KCA2 [Solanum tuberosum]	-	-	-	-	GO:0032991//macromolecular complex;GO:0043234//protein complex;GO:0044422//organelle part;GO:0044424//intracellular part;GO:0043228//non-membrane-bounded organelle;GO:0044430//cytoskeletal part;GO:0044446//intracellular organelle part;GO:0044464//cell part;GO:0043226//organelle;GO:0043232//intracellular non-membrane-bounded organelle;GO:0005856//cytoskeleton;GO:0005623//cell;GO:0005622//intracell…	GO:0005488//binding	GO:0009987//cellular process
PGSC0003DMG400003550	4.24667	1.24333	-1.77212	0.000633882	0.0208866	kif4	kinesin-like protein NACK1 [Solanum tuberosum]	-	-	-	-	-	-	-
PGSC0003DMG400003626	55.3333	11.8867	-2.2188	5.05e-07	4.93e-05	--	lactoylglutathione lyase-like [Solanum tuberosum]	-	-	-	-	-	-	-
PGSC0003DMG400018650	9.87	2.32667	-2.08479	8.1e-06	0.000559372	Bp10	L-ascorbate oxidase homolog [Solanum tuberosum]	-	-	-	-	-	GO:0016682//oxidoreductase activity, acting on diphenols and related substances as donors, oxygen as acceptor;GO:0016679//oxidoreductase activity, acting on diphenols and related substances as donors;GO:0003824//catalytic activity;GO:0016491//oxidoreductase activity	GO:0044699//single-organism process;GO:0044710//single-organism metabolic process;GO:0008152//metabolic process
PGSC0003DMG400000761	17.92	4.15	-2.11039	3.94e-10	8.22e-08	Bp10	L-ascorbate oxidase homolog [Solanum tuberosum]	-	-	-	-	-	-	-
PGSC0003DMG401016475	4.75333	0.61	-2.96206	2.5e-05	0.00147385	Bp10	L-ascorbate oxidase homolog [Solanum tuberosum]	-	-	-	-	-	GO:0016679//oxidoreductase activity, acting on diphenols and related substances as donors;GO:0003824//catalytic activity;GO:0016682//oxidoreductase activity, acting on diphenols and related substances as donors, oxygen as acceptor;GO:0016491//oxidoreductase activity	GO:0044699//single-organism process;GO:0008152//metabolic process;GO:0044710//single-organism metabolic process
PGSC0003DMG400028959	2.80333	0.2	-3.80907	0.000591115	0.0197741	Bp10	L-ascorbate oxidase homolog [Solanum tuberosum]	-	-	-	-	-	GO:0016682//oxidoreductase activity, acting on diphenols and related substances as donors, oxygen as acceptor;GO:0016491//oxidoreductase activity;GO:0003824//catalytic activity;GO:0016679//oxidoreductase activity, acting on diphenols and related substances as donors	GO:0044699//single-organism process;GO:0044710//single-organism metabolic process;GO:0008152//metabolic process
PGSC0003DMG400025480	33.55	8.74	-1.94061	0.000194661	0.00802	--	leucine-rich repeat extensin-like protein 3 [Nicotiana attenuata]	-	-	-	-	-	-	-
PGSC0003DMG400040427	16.7867	4.39333	-1.93393	1.1e-07	1.34e-05	LRX4	leucine-rich repeat extensin-like protein 3, partial [Solanum tuberosum]	-	-	-	-	-	-	-
PGSC0003DMG400000386	48.04	10.5267	-2.19019	1.03e-12	3.47e-10	LRX3	leucine-rich repeat extensin-like protein 3, partial [Solanum tuberosum]	-	-	-	-	-	-	-
PGSC0003DMG400016899	15.1067	5.48333	-1.46206	0.000693648	0.0225566	PEX1	leucine-rich repeat extensin-like protein 4 [Solanum tuberosum]	-	-	-	-	-	-	-
PGSC0003DMG400001072	79.76	23.24	-1.77906	8.08e-10	1.6e-07	LRX5	leucine-rich repeat extensin-like protein 4 [Solanum tuberosum]	-	-	-	-	-	-	-
PGSC0003DMG400006027	20.05	4.96	-2.01519	5.77e-06	0.000417915	LRX1	leucine-rich repeat extensin-like protein 6 isoform X1 [Solanum tuberosum]	-	-	-	-	-	-	-
PGSC0003DMG400006226	222.31	69.3667	-1.68026	5.89e-08	7.65e-06	At4g06744	leucine-rich repeat family protein [Citrus trifoliata]	-	-	-	-	-	-	-
PGSC0003DMG400004146	3.04333	0.95	-1.67965	0.00153005	0.04131	PXL1	leucine-rich repeat receptor-like protein kinase PXL1 [Solanum tuberosum]	-	-	-	-	GO:0044425//membrane part;GO:0016020//membrane;GO:0031224//intrinsic component of membrane	GO:0016301//kinase activity;GO:0016772//transferase activity, transferring phosphorus-containing groups;GO:0032549//ribonucleoside binding;GO:0003824//catalytic activity;GO:0001883//purine nucleoside binding;GO:1901363//heterocyclic compound binding;GO:0016740//transferase activity;GO:0097367//carbohydrate derivative binding;GO:0097159//organic cyclic compound binding;GO:0005488//binding;GO:00018…	GO:0009607//response to biotic stimulus;GO:0048856//anatomical structure development;GO:0006464//cellular protein modification process;GO:0044237//cellular metabolic process;GO:0010065//primary meristem tissue development;GO:0044763//single-organism cellular process;GO:0009605//response to external stimulus;GO:0003006//developmental process involved in reproduction;GO:0009790//embryo development;…
PGSC0003DMG400030625	59.7767	23.6633	-1.33693	2.89e-06	0.000232784	BAM1	leucine-rich repeat receptor-like serine/threonine-protein kinase BAM1 [Solanum tuberosum]	-	-	-	-	-	-	-
PGSC0003DMG400016685	15.3933	4.04667	-1.9275	6.38e-08	8.19e-06	BAM1	leucine-rich repeat receptor-like serine/threonine-protein kinase BAM1 [Solanum tuberosum]	-	-	-	-	-	-	-
TCONS_00069261	83.9	26.5967	-1.65743	0.00039911	0.0144349	At4g12490	lipid transfer protein EARLI 1-like [Solanum tuberosum]	-	-	-	-	-	-	-
PGSC0003DMG400025752	50.4767	18.8333	-1.42233	0.000232533	0.00922748	LBD37	LOB domain-containing protein 37-like [Solanum tuberosum]	-	-	-	-	-	-	-
PGSC0003DMG400003691	23.3767	7.35333	-1.6686	5.71e-05	0.00291823	-	LOW QUALITY PROTEIN: isoflavone reductase-like protein [Solanum tuberosum]	-	-	-	-	-	-	-
PGSC0003DMG402027687	101.517	41.7	-1.2836	6.99e-05	0.00344055	SCPL20	LOW QUALITY PROTEIN: serine carboxypeptidase 1-like [Solanum tuberosum]	Brite Hierarchies	Protein families: metabolism	ko01002//Peptidases	K16296	-	-	GO:0071704//organic substance metabolic process;GO:0019538//protein metabolic process;GO:0043170//macromolecule metabolic process;GO:0008152//metabolic process;GO:0044238//primary metabolic process
PGSC0003DMG400040080	3.33667	0.001	-11.7042	0.00137274	0.0380337	-	LOW QUALITY PROTEIN: spermidine synthase 2-like [Solanum tuberosum]	Metabolism	Amino acid metabolism;Global and overview maps;Metabolism of other amino acids	ko01100//tMetabolic pathways;ko00270//Cysteine and methionine metabolism;ko00480//Glutathione metabolism;ko00330//Arginine and proline metabolism;ko00410//beta-Alanine metabolism	K00797	-	-	-
PGSC0003DMG400026004	11.2267	3.36333	-1.73897	9.36e-05	0.00439204	PERK10	LRR receptor-like serine/threonine-protein kinase GSO1 [Solanum tuberosum]	-	-	-	-	-	-	-
PGSC0003DMG400024948	36.1733	5.34333	-2.75911	9.78e-08	1.2e-05	--	lysine-rich arabinogalactan protein 18-like precursor [Solanum tuberosum]	-	-	-	-	-	-	-
TCONS_00077706	2.82	0.04	-6.13955	7.41e-07	6.97e-05	PRCP	lysosomal Pro-X carboxypeptidase-like [Solanum tuberosum]	Brite Hierarchies	Protein families: metabolism	ko01002//Peptidases	K01285	-	GO:0016787//hydrolase activity;GO:0003824//catalytic activity	-
PGSC0003DMG400014243	73.4467	29.1667	-1.33238	0.000256353	0.00998536	CHLM	magnesium protoporphyrin IX methyltransferase, chloroplastic [Solanum tuberosum]	Metabolism	Metabolism of cofactors and vitamins;Global and overview maps	ko01100//tMetabolic pathways;ko01110//Biosynthesis of secondary metabolites;ko00860//Porphyrin and chlorophyll metabolism	K03428	-	-	-
PGSC0003DMG400027276	114.483	40	-1.51707	0.000242466	0.00952893	CHLH	magnesium-chelatase subunit ChlH, chloroplastic [Solanum tuberosum]	Metabolism	Metabolism of cofactors and vitamins;Global and overview maps	ko01100//tMetabolic pathways;ko01110//Biosynthesis of secondary metabolites;ko00860//Porphyrin and chlorophyll metabolism	K03403	-	-	-
PGSC0003DMG400026627	110.967	53.7467	-1.04588	0.000218868	0.00880142	CHLI	magnesium-chelatase subunit ChlI, chloroplastic [Solanum tuberosum]	Metabolism	Global and overview maps;Metabolism of cofactors and vitamins	ko01100//tMetabolic pathways;ko01110//Biosynthesis of secondary metabolites;ko00860//Porphyrin and chlorophyll metabolism	K03405	-	-	-
PGSC0003DMG400007188	112.63	51.45	-1.13035	0.00155102	0.041679	CRD1	magnesium-protoporphyrin IX monomethyl ester [oxidative] cyclase, chloroplastic isoform X2 [Solanum tuberosum]	Metabolism	Metabolism of cofactors and vitamins;Global and overview maps	ko01100//tMetabolic pathways;ko01110//Biosynthesis of secondary metabolites;ko00860//Porphyrin and chlorophyll metabolism	K04035	-	GO:0003824//catalytic activity;GO:0043169//cation binding;GO:0043167//ion binding;GO:0004497//monooxygenase activity;GO:0016709//oxidoreductase activity, acting on paired donors, with incorporation or reduction of molecular oxygen, NAD(P)H as one donor, and incorporation of one atom of oxygen;GO:0016705//oxidoreductase activity, acting on paired donors, with incorporation or reduction of molecula…	GO:1901576//organic substance biosynthetic process;GO:0071704//organic substance metabolic process;GO:0006778//porphyrin-containing compound metabolic process;GO:0044710//single-organism metabolic process;GO:0006807//nitrogen compound metabolic process;GO:0033014//tetrapyrrole biosynthetic process;GO:0044271//cellular nitrogen compound biosynthetic process;GO:0044699//single-organism process;GO:0…
PGSC0003DMG400015194	3.60667	0.316667	-3.50963	9.41e-06	0.000636054	MLS	malate synthase, glyoxysomal-like [Solanum tuberosum]	Metabolism	Carbohydrate metabolism;Global and overview maps	ko01100//tMetabolic pathways;ko01110//Biosynthesis of secondary metabolites;ko01200//Carbon metabolism;ko00620//Pyruvate metabolism;ko00630//Glyoxylate and dicarboxylate metabolism	K01638	-	GO:0016740//transferase activity;GO:0016746//transferase activity, transferring acyl groups;GO:0046912//transferase activity, transferring acyl groups, acyl groups converted into alkyl on transfer;GO:0003824//catalytic activity	GO:0043436//oxoacid metabolic process;GO:0071704//organic substance metabolic process;GO:0044699//single-organism process;GO:0044237//cellular metabolic process;GO:0044763//single-organism cellular process;GO:0006101//citrate metabolic process;GO:0044262//cellular carbohydrate metabolic process;GO:0008152//metabolic process;GO:0044710//single-organism metabolic process;GO:0005975//carbohydrate me…
PGSC0003DMG400000570	11.1733	1.43333	-2.96261	2.34e-10	5.14e-08	MEB1	membrane protein of ER body-like protein isoform X3 [Solanum tuberosum]	-	-	-	-	-	-	-
PGSC0003DMG400000508	37.9767	10.2267	-1.89278	9.89e-06	0.000662018	--	metal ion binding protein [Dorcoceras hygrometricum]	-	-	-	-	-	-	-
PGSC0003DMG400001924	7.95	1.33333	-2.57592	0.000271282	0.0104669	3MMP	metalloendoproteinase 3-MMP-like [Solanum tuberosum]	-	-	-	-	-	GO:0043167//ion binding;GO:0005488//binding;GO:0070011//peptidase activity, acting on L-amino acid peptides;GO:0043169//cation binding;GO:0046914//transition metal ion binding;GO:0008233//peptidase activity;GO:0016787//hydrolase activity;GO:0003824//catalytic activity;GO:0046872//metal ion binding	GO:0019538//protein metabolic process;GO:0043170//macromolecule metabolic process;GO:0071704//organic substance metabolic process;GO:0008152//metabolic process;GO:0044238//primary metabolic process
PGSC0003DMG400028127	144.633	65.46	-1.14371	7.97e-05	0.00385551	METE	methionine synthase [Solanum tuberosum]	Metabolism	Amino acid metabolism;Metabolism of other amino acids;Global and overview maps	ko01100//tMetabolic pathways;ko01110//Biosynthesis of secondary metabolites;ko01230//Biosynthesis of amino acids;ko00270//Cysteine and methionine metabolism;ko00450//Selenocompound metabolism	K00549	-	GO:0016741//transferase activity, transferring one-carbon groups;GO:0046872//metal ion binding;GO:0043169//cation binding;GO:0003824//catalytic activity;GO:0046914//transition metal ion binding;GO:0005488//binding;GO:0043167//ion binding;GO:0016740//transferase activity	GO:0044699//single-organism process;GO:0044711//single-organism biosynthetic process;GO:0008152//metabolic process;GO:0044763//single-organism cellular process;GO:0006790//sulfur compound metabolic process;GO:0044237//cellular metabolic process;GO:0044238//primary metabolic process;GO:0008652//cellular amino acid biosynthetic process;GO:0019752//carboxylic acid metabolic process;GO:0006807//nitro…
PGSC0003DMG400016168	49.7233	22.6833	-1.13229	0.000333112	0.0123678	MTHFR2	methylenetetrahydrofolate reductase 2-like [Solanum tuberosum]	Metabolism	Amino acid metabolism;Metabolism of cofactors and vitamins;Global and overview maps	ko01100//tMetabolic pathways;ko01200//Carbon metabolism;ko00270//Cysteine and methionine metabolism;ko00670//One carbon pool by folate	K00297	-	-	-
PGSC0003DMG400002156	63.6467	19.41	-1.71328	0.000957538	0.0289763	SMO2-2	methylsterol monooxygenase 2-2-like [Solanum tuberosum]	Metabolism	Lipid metabolism;Global and overview maps	ko01100//tMetabolic pathways;ko01110//Biosynthesis of secondary metabolites;ko00100//Steroid biosynthesis	K14424	GO:0044425//membrane part;GO:0031224//intrinsic component of membrane;GO:0016020//membrane	GO:0003824//catalytic activity	GO:0006631//fatty acid metabolic process;GO:0071704//organic substance metabolic process;GO:0044281//small molecule metabolic process;GO:0044238//primary metabolic process;GO:0044699//single-organism process;GO:0019752//carboxylic acid metabolic process;GO:0043436//oxoacid metabolic process;GO:0044237//cellular metabolic process;GO:0044763//single-organism cellular process;GO:0044710//single-orga…
PGSC0003DMG400024575	12.3267	2.91	-2.08269	4.23e-06	0.000323659	TOR1	microtubule-associated protein TORTIFOLIA1 [Solanum tuberosum]	-	-	-	-	-	-	-
PGSC0003DMG400022634	5.35333	1.37333	-1.96276	0.000191961	0.00796047	TOR1	microtubule-associated protein TORTIFOLIA1-like [Solanum tuberosum]	-	-	-	-	-	-	-
PGSC0003DMG400025346	8.32667	0.936667	-3.15213	9.69e-05	0.00450989	VDAC1	mitochondrial outer membrane protein porin of 36 kDa-like [Solanum tuberosum]	-	-	-	-	-	-	-
PGSC0003DMG400018515	44.7867	20.2033	-1.14848	5.62e-05	0.00287731	MFSD5	molybdate-anion transporter-like [Solanum tuberosum]	-	-	-	-	GO:0044425//membrane part;GO:0031224//intrinsic component of membrane;GO:0016020//membrane	-	GO:0006820//anion transport;GO:1902578//single-organism localization;GO:0044699//single-organism process;GO:0006811//ion transport;GO:0015698//inorganic anion transport;GO:0051179//localization;GO:0006810//transport;GO:0051234//establishment of localization;GO:0044765//single-organism transport
PGSC0003DMG400004789	16.11	1.29667	-3.63508	5.58e-12	1.71e-09	SKU5	monocopper oxidase-like protein SKU5 [Solanum tuberosum]	-	-	-	-	GO:0044464//cell part;GO:0030312//external encapsulating structure;GO:0031225//anchored component of membrane;GO:0044422//organelle part;GO:0044425//membrane part;GO:0005911//cell-cell junction;GO:0071944//cell periphery;GO:0005576//extracellular region;GO:0031224//intrinsic component of membrane;GO:0031090//organelle membrane;GO:0005623//cell;GO:0043227//membrane-bounded organelle;GO:0030054//ce…	GO:0005488//binding;GO:0043167//ion binding;GO:0003824//catalytic activity;GO:0043169//cation binding	GO:0048589//developmental growth;GO:0009628//response to abiotic stimulus;GO:0032989//cellular component morphogenesis;GO:0050896//response to stimulus;GO:0016049//cell growth;GO:0043478//pigment accumulation in response to UV light;GO:0043473//pigmentation;GO:0008152//metabolic process;GO:0009888//tissue development;GO:0009416//response to light stimulus;GO:0043480//pigment accumulation in tissu…
PGSC0003DMG400018666	4.22	1.44667	-1.54451	0.000789201	0.024912	MSSP2	monosaccharide-sensing protein 2-like [Solanum tuberosum]	-	-	-	-	GO:0016020//membrane	GO:0005215//transporter activity;GO:0022857//transmembrane transporter activity	GO:0051234//establishment of localization;GO:0051179//localization
PGSC0003DMG400011379	63.5567	12.1067	-2.39224	7.46e-07	7.01e-05	GRXS9	monothiol glutaredoxin-S9-like [Solanum tuberosum]	Brite Hierarchies	Protein families: genetic information processing	ko03110//Chaperones and folding catalysts	K03676	-	-	GO:0044699//single-organism process
PGSC0003DMG400030212	227.57	105.233	-1.11272	8.39e-05	0.00400853	NIA	NADH nitrate reductase [Solanum tuberosum]	Metabolism	Energy metabolism	ko00910//Nitrogen metabolism	K10534	-	GO:0043169//cation binding;GO:0000166//nucleotide binding;GO:0016661//oxidoreductase activity, acting on other nitrogenous compounds as donors;GO:0046914//transition metal ion binding;GO:0046872//metal ion binding;GO:1901265//nucleoside phosphate binding;GO:0036094//small molecule binding;GO:0050662//coenzyme binding;GO:0043167//ion binding;GO:0005488//binding;GO:0097159//organic cyclic compound …	GO:0006082//organic acid metabolic process;GO:0044710//single-organism metabolic process;GO:0071704//organic substance metabolic process;GO:0009987//cellular process;GO:0043436//oxoacid metabolic process;GO:0006807//nitrogen compound metabolic process;GO:0008152//metabolic process;GO:0044281//small molecule metabolic process;GO:0044699//single-organism process;GO:0044763//single-organism cellular…
PGSC0003DMG400002800	57.9733	25.45	-1.18772	6.96e-05	0.00343161	CHLN	nicotianamine synthase [Solanum tuberosum]	-	-	-	-	-	-	GO:0046483//heterocycle metabolic process;GO:0009987//cellular process;GO:0018130//heterocycle biosynthetic process;GO:0044249//cellular biosynthetic process;GO:0044237//cellular metabolic process;GO:0009058//biosynthetic process;GO:0008152//metabolic process
TCONS_00059715	0.72	0.001	-9.49185	0.000212522	0.00860074	NUP155	nuclear pore complex protein NUP155 [Solanum tuberosum]	Genetic Information Processing;Brite Hierarchies	Translation;Protein families: genetic information processing	ko03019//Messenger RNA Biogenesis;ko03013//RNA transport	K14312	-	-	-
PGSC0003DMG400026976	36.33	9.99667	-1.86164	5.09e-07	4.96e-05	NDPK2	nucleoside diphosphate kinase 2, chloroplastic-like [Solanum tuberosum]	Metabolism;Environmental Information Processing	Global and overview maps;Nucleotide metabolism;Signal transduction	ko01100//tMetabolic pathways;ko01110//Biosynthesis of secondary metabolites;ko04016//MAPK signaling pathway - plant;ko00230//Purine metabolism;ko00240//Pyrimidine metabolism	K00940	-	-	-
PGSC0003DMG400008472	41.3	18.32	-1.17272	0.000152309	0.00656896	FAD7	omega-3 fatty acid desaturase, chloroplastic-like [Solanum tuberosum]	-	-	-	-	-	GO:0003824//catalytic activity;GO:0016705//oxidoreductase activity, acting on paired donors, with incorporation or reduction of molecular oxygen;GO:0016491//oxidoreductase activity	GO:0044699//single-organism process;GO:0008152//metabolic process;GO:0044710//single-organism metabolic process
TCONS_00051133	5.52	0.57	-3.27563	3.7e-05	0.00205338	FAD3	omega-3 fatty acid desaturase, endoplasmic reticulum-like [Solanum tuberosum]	Brite Hierarchies	Protein families: metabolism	ko01004//Lipid biosynthesis proteins	K10257	-	GO:0016491//oxidoreductase activity;GO:0016705//oxidoreductase activity, acting on paired donors, with incorporation or reduction of molecular oxygen;GO:0003824//catalytic activity	GO:0044699//single-organism process;GO:0008152//metabolic process;GO:0044710//single-organism metabolic process
PGSC0003DMG400015650	15.8533	4.45	-1.83291	5.51e-05	0.00283674	HHT1	omega-hydroxypalmitate O-feruloyl transferase [Solanum tuberosum]	-	-	-	-	-	GO:0003824//catalytic activity;GO:0016740//transferase activity	-
PGSC0003DMG400016249	24.9533	6.83	-1.86928	2.62e-06	0.000211822	TAX10	omega-hydroxypalmitate O-feruloyl transferase [Solanum tuberosum]	Metabolism	Lipid metabolism	ko00073//Cutin, suberine and wax biosynthesis	K15400	-	GO:0016740//transferase activity;GO:0003824//catalytic activity;GO:0016746//transferase activity, transferring acyl groups;GO:0016747//transferase activity, transferring acyl groups other than amino-acyl groups	-
PGSC0003DMG400009959	37.5167	15.11	-1.31203	0.00119086	0.0342577	ODC	ornithine decarboxylase [Solanum tuberosum]	Metabolism	Amino acid metabolism;Metabolism of other amino acids;Global and overview maps	ko01100//tMetabolic pathways;ko01110//Biosynthesis of secondary metabolites;ko00480//Glutathione metabolism;ko00330//Arginine and proline metabolism;ko00300//Lysine biosynthesis	K01581	-	GO:0016830//carbon-carbon lyase activity;GO:0098772//molecular function regulator;GO:0003824//catalytic activity;GO:0016829//lyase activity;GO:0030234//enzyme regulator activity;GO:0008047//enzyme activator activity;GO:0016831//carboxy-lyase activity	GO:0034641//cellular nitrogen compound metabolic process;GO:0044281//small molecule metabolic process;GO:0006082//organic acid metabolic process;GO:0009987//cellular process;GO:0043436//oxoacid metabolic process;GO:0044238//primary metabolic process;GO:0044106//cellular amine metabolic process;GO:0071704//organic substance metabolic process;GO:0006576//cellular biogenic amine metabolic process;GO…
PGSC0003DMG400002782	986.17	388.293	-1.34469	1.05e-06	9.41e-05	PSBO	oxygen-evolving enhancer protein 1, chloroplastic [Solanum tuberosum]	Metabolism	Global and overview maps;Energy metabolism	ko01100//tMetabolic pathways;ko00195//Photosynthesis	K02716	GO:0005623//cell;GO:0044464//cell part;GO:0043229//intracellular organelle;GO:0043231//intracellular membrane-bounded organelle;GO:0044436//thylakoid part;GO:0009507//chloroplast;GO:0044422//organelle part;GO:0009521//photosystem;GO:0009579//thylakoid;GO:0044424//intracellular part;GO:0098796//membrane protein complex;GO:0043227//membrane-bounded organelle;GO:0044435//plastid part;GO:0044444//cyt…	GO:0005488//binding;GO:0043169//cation binding;GO:0043167//ion binding;GO:0046872//metal ion binding	GO:0050789//regulation of biological process;GO:0010109//regulation of photosynthesis;GO:0042548//regulation of photosynthesis, light reaction;GO:0031323//regulation of cellular metabolic process;GO:0043467//regulation of generation of precursor metabolites and energy;GO:0050794//regulation of cellular process;GO:0019222//regulation of metabolic process;GO:0065007//biological regulation
PGSC0003DMG400010035	2537.94	1207.5	-1.07164	6.17e-05	0.00310928	PSBO	oxygen-evolving enhancer protein 1, chloroplastic-like [Solanum tuberosum]	Metabolism	Energy metabolism;Global and overview maps	ko01100//tMetabolic pathways;ko00195//Photosynthesis	K02716	GO:0009521//photosystem;GO:0034357//photosynthetic membrane;GO:0019867//outer membrane;GO:0098796//membrane protein complex;GO:0044434//chloroplast part;GO:0044464//cell part;GO:0044446//intracellular organelle part;GO:0009507//chloroplast;GO:0032991//macromolecular complex;GO:0016020//membrane;GO:0005623//cell;GO:0044435//plastid part;GO:0005737//cytoplasm;GO:0043234//protein complex;GO:0031224/…	GO:0046872//metal ion binding;GO:0043169//cation binding;GO:0043167//ion binding;GO:0005488//binding	GO:0050794//regulation of cellular process;GO:0050789//regulation of biological process;GO:0043467//regulation of generation of precursor metabolites and energy;GO:0010109//regulation of photosynthesis;GO:0065007//biological regulation;GO:0042548//regulation of photosynthesis, light reaction;GO:0019222//regulation of metabolic process;GO:0031323//regulation of cellular metabolic process
PGSC0003DMG400000926	1658.18	595.21	-1.47813	1.83e-07	2.04e-05	PSBP	oxygen-evolving enhancer protein 2, chloroplastic precursor [Solanum tuberosum]	Metabolism	Global and overview maps;Energy metabolism	ko01100//tMetabolic pathways;ko00195//Photosynthesis	K02717	GO:0044444//cytoplasmic part;GO:0043234//protein complex;GO:0043227//membrane-bounded organelle;GO:0043229//intracellular organelle;GO:0009536//plastid;GO:0032991//macromolecular complex;GO:0044422//organelle part;GO:0005623//cell;GO:0016020//membrane;GO:0009579//thylakoid;GO:0044436//thylakoid part;GO:0043231//intracellular membrane-bounded organelle;GO:0044425//membrane part;GO:0034357//photosy…	-	GO:0044237//cellular metabolic process;GO:0008152//metabolic process;GO:0009987//cellular process
PGSC0003DMG400021727	3418.15	1332.52	-1.35906	6.62e-07	6.26e-05	PSBQ	oxygen-evolving enhancer protein 3-2, chloroplastic [Solanum tuberosum]	Metabolism	Global and overview maps;Energy metabolism	ko01100//tMetabolic pathways;ko00195//Photosynthesis	K08901	GO:0044444//cytoplasmic part;GO:0098796//membrane protein complex;GO:0044422//organelle part;GO:0044424//intracellular part;GO:0031984//organelle subcompartment;GO:0044464//cell part;GO:0034357//photosynthetic membrane;GO:0005576//extracellular region;GO:0032991//macromolecular complex;GO:0044434//chloroplast part;GO:0043229//intracellular organelle;GO:0005623//cell;GO:0044436//thylakoid part;GO:…	-	GO:0044763//single-organism cellular process;GO:0043094//cellular metabolic compound salvage;GO:0044765//single-organism transport;GO:0044237//cellular metabolic process;GO:0009058//biosynthetic process;GO:0006873//cellular ion homeostasis;GO:0051179//localization;GO:0006811//ion transport;GO:1902578//single-organism localization;GO:0051234//establishment of localization;GO:0006812//cation transp…
PGSC0003DMG400000639	17.81	5.42667	-1.71455	0.000239055	0.0094469	ADS3	palmitoyl-monogalactosyldiacylglycerol delta-7 desaturase, chloroplastic [Solanum tuberosum]	-	-	-	-	-	GO:0016491//oxidoreductase activity;GO:0003824//catalytic activity	GO:0044699//single-organism process;GO:0044238//primary metabolic process;GO:0008152//metabolic process;GO:0071704//organic substance metabolic process;GO:0006629//lipid metabolic process;GO:0044710//single-organism metabolic process
PGSC0003DMG400029247	49.21	10.25	-2.26333	0.000700257	0.0226682	pat3-k1	patatin-T5-like [Solanum tuberosum]	-	-	-	-	-	-	GO:0006629//lipid metabolic process;GO:0044238//primary metabolic process;GO:0044699//single-organism process;GO:0044710//single-organism metabolic process;GO:0071704//organic substance metabolic process;GO:0008152//metabolic process
PGSC0003DMG400031385	5.63667	1.13667	-2.31003	0.00101542	0.0303419	PAE10	pectin acetylesterase 10-like isoform X1 [Solanum tuberosum]	-	-	-	-	-	-	-
PGSC0003DMG401024140	55.5367	18.2633	-1.60449	1.38e-07	1.6e-05	PAE8	pectin acetylesterase 8-like [Solanum tuberosum]	-	-	-	-	-	-	-
PGSC0003DMG400009178	358.677	61.3633	-2.54724	5.9e-13	2.08e-10	PMEU1	pectin methyl esterase [Solanum tuberosum]	Metabolism	Carbohydrate metabolism;Global and overview maps	ko01100//tMetabolic pathways;ko00040//Pentose and glucuronate interconversions	K01051	GO:0030312//external encapsulating structure;GO:0005623//cell;GO:0044464//cell part;GO:0071944//cell periphery	GO:0016787//hydrolase activity;GO:0016788//hydrolase activity, acting on ester bonds;GO:0052689//carboxylic ester hydrolase activity;GO:0003824//catalytic activity	GO:0071555//cell wall organization;GO:0019222//regulation of metabolic process;GO:0009057//macromolecule catabolic process;GO:0065007//biological regulation;GO:0071704//organic substance metabolic process;GO:0009987//cellular process;GO:1901575//organic substance catabolic process;GO:0045229//external encapsulating structure organization;GO:0050789//regulation of biological process;GO:0071840//ce…
PGSC0003DMG402019255	38.7267	1.77333	-4.44879	7.23e-17	4.3e-14	PME1.9	pectin methyl esterase, partial [Solanum tuberosum]	Metabolism	Global and overview maps;Carbohydrate metabolism	ko01100//tMetabolic pathways;ko00040//Pentose and glucuronate interconversions	K01051	GO:0005623//cell;GO:0030312//external encapsulating structure;GO:0044464//cell part;GO:0071944//cell periphery	GO:0016787//hydrolase activity;GO:0052689//carboxylic ester hydrolase activity;GO:0003824//catalytic activity;GO:0016788//hydrolase activity, acting on ester bonds	GO:0044238//primary metabolic process;GO:0065007//biological regulation;GO:1901575//organic substance catabolic process;GO:0032501//multicellular organismal process;GO:0048519//negative regulation of biological process;GO:0000272//polysaccharide catabolic process;GO:0016043//cellular component organization;GO:0008152//metabolic process;GO:0071554//cell wall organization or biogenesis;GO:0071840//…
PGSC0003DMG400025967	11.2567	1.54	-2.86978	1.08e-06	9.7e-05	PECS-2.1	pectinesterase 2 [Solanum tuberosum]	Metabolism	Global and overview maps;Carbohydrate metabolism	ko01100//tMetabolic pathways;ko00040//Pentose and glucuronate interconversions	K01051	GO:0030312//external encapsulating structure;GO:0005623//cell;GO:0071944//cell periphery;GO:0044464//cell part	GO:0003824//catalytic activity;GO:0016788//hydrolase activity, acting on ester bonds;GO:0052689//carboxylic ester hydrolase activity;GO:0016787//hydrolase activity	GO:0009987//cellular process;GO:0019222//regulation of metabolic process;GO:0016052//carbohydrate catabolic process;GO:0000272//polysaccharide catabolic process;GO:0045229//external encapsulating structure organization;GO:0043170//macromolecule metabolic process;GO:0071554//cell wall organization or biogenesis;GO:0009057//macromolecule catabolic process;GO:0005975//carbohydrate metabolic process;…
PGSC0003DMG400009177	15.6233	3.06333	-2.35053	3.94e-07	3.96e-05	MPE3	pectinesterase 3 [Solanum tuberosum]	Metabolism	Carbohydrate metabolism;Global and overview maps	ko01100//tMetabolic pathways;ko00040//Pentose and glucuronate interconversions	K01051	-	-	-
PGSC0003DMG400015933	13.6967	5.41667	-1.33835	0.000219534	0.00882198	PME44	pectinesterase/pectinesterase inhibitor PPE8B-like [Solanum tuberosum]	Metabolism	Global and overview maps;Carbohydrate metabolism	ko01100//tMetabolic pathways;ko00040//Pentose and glucuronate interconversions	K01051	GO:0030312//external encapsulating structure;GO:0044464//cell part;GO:0071944//cell periphery;GO:0005623//cell	GO:0003824//catalytic activity;GO:0016787//hydrolase activity;GO:0052689//carboxylic ester hydrolase activity;GO:0016788//hydrolase activity, acting on ester bonds	GO:0016043//cellular component organization;GO:0005975//carbohydrate metabolic process;GO:0005976//polysaccharide metabolic process;GO:0071840//cellular component organization or biogenesis;GO:0008152//metabolic process;GO:0009057//macromolecule catabolic process;GO:0009987//cellular process;GO:0071704//organic substance metabolic process;GO:0016052//carbohydrate catabolic process;GO:0044238//pri…
PGSC0003DMG400002085	109.71	42.2267	-1.37747	0.00169446	0.0444867	PME18	pectinesterase-like [Solanum tuberosum]	Metabolism	Carbohydrate metabolism;Global and overview maps	ko01100//tMetabolic pathways;ko00040//Pentose and glucuronate interconversions	K01051	-	-	-
PGSC0003DMG400004604	12.8867	4.59667	-1.48722	0.000652996	0.0214053	EMB2750	pentatricopeptide repeat-containing protein At3g06430, chloroplastic [Solanum tuberosum]	-	-	-	-	-	-	-
PGSC0003DMG400013362	11.0233	3.54667	-1.63602	2.87e-05	0.00166786	P67	pentatricopeptide repeat-containing protein At4g16390, chloroplastic [Solanum tuberosum]	-	-	-	-	-	-	-
TCONS_00036592	0.993333	0.001	-9.95613	1.83e-09	3.29e-07	PRFB1	peptide chain release factor PrfB1, chloroplastic isoform X1 [Solanum tuberosum]	Brite Hierarchies	Protein families: genetic information processing	ko03012//Translation factors	K02836	GO:0044424//intracellular part;GO:0005623//cell;GO:0005622//intracellular;GO:0044464//cell part	GO:1901363//heterocyclic compound binding;GO:0003723//RNA binding;GO:0008079//translation termination factor activity;GO:0005488//binding;GO:0003747//translation release factor activity;GO:0008135//translation factor activity, RNA binding;GO:0003676//nucleic acid binding;GO:0097159//organic cyclic compound binding	GO:0009987//cellular process;GO:0071822//protein complex subunit organization;GO:0044699//single-organism process;GO:0043933//macromolecular complex subunit organization;GO:0016043//cellular component organization;GO:0071840//cellular component organization or biogenesis;GO:0043624//cellular protein complex disassembly;GO:0022411//cellular component disassembly;GO:0044763//single-organism cellula…
PGSC0003DMG400003115	30.0833	11.6967	-1.36287	0.00192172	0.0489894	MSRB5	peptide methionine sulfoxide reductase B5-like [Solanum tuberosum]	-	-	-	-	GO:0005623//cell;GO:0044464//cell part;GO:0043227//membrane-bounded organelle;GO:0043229//intracellular organelle;GO:0044424//intracellular part;GO:0043231//intracellular membrane-bounded organelle;GO:0005622//intracellular;GO:0043226//organelle	GO:0005488//binding;GO:0016667//oxidoreductase activity, acting on a sulfur group of donors;GO:0016491//oxidoreductase activity;GO:0043167//ion binding;GO:0043169//cation binding;GO:0016671//oxidoreductase activity, acting on a sulfur group of donors, disulfide as acceptor;GO:0003824//catalytic activity	GO:0071496//cellular response to external stimulus;GO:0009058//biosynthetic process;GO:0009991//response to extracellular stimulus;GO:0007154//cell communication;GO:0044710//single-organism metabolic process;GO:0009266//response to temperature stimulus;GO:1901135//carbohydrate derivative metabolic process;GO:0031667//response to nutrient levels;GO:1901137//carbohydrate derivative biosynthetic pro…
PGSC0003DMG400008569	20.8733	6.21667	-1.74745	2.66e-07	2.83e-05	CYP37	peptidyl-prolyl cis-trans isomerase CYP37, chloroplastic isoform X2 [Solanum tuberosum]	-	-	-	-	-	GO:0003824//catalytic activity;GO:0016853//isomerase activity	-
PGSC0003DMG401000527	133.807	42.7	-1.64784	3.37e-08	4.65e-06	CYP38	peptidyl-prolyl cis-trans isomerase CYP38, chloroplastic [Solanum tuberosum]	-	-	-	-	-	GO:0016859//cis-trans isomerase activity;GO:0003824//catalytic activity;GO:0016853//isomerase activity	GO:0044237//cellular metabolic process;GO:0043170//macromolecule metabolic process;GO:0009987//cellular process;GO:0071704//organic substance metabolic process;GO:0044267//cellular protein metabolic process;GO:0008152//metabolic process;GO:0019538//protein metabolic process;GO:0044238//primary metabolic process;GO:0044260//cellular macromolecule metabolic process
PGSC0003DMG400026290	24.55	8.53667	-1.52398	7.03e-05	0.0034588	FKBP13	peptidyl-prolyl cis-trans isomerase FKBP13, chloroplastic [Solanum tuberosum]	Not Included in Pathway or Brite	Unclassified: metabolism	ko99980//Enzymes with EC numbers	K01802	-	-	-
PGSC0003DMT400014698	75.52	33.2933	-1.18163	5.25e-05	0.00273364	FKBP17-2	peptidyl-prolyl cis-trans isomerase FKBP17-2, chloroplastic [Solanum tuberosum]	-	-	-	-	-	GO:0016853//isomerase activity;GO:0003824//catalytic activity;GO:0016859//cis-trans isomerase activity	GO:0008152//metabolic process;GO:0043170//macromolecule metabolic process;GO:0044237//cellular metabolic process;GO:0071704//organic substance metabolic process;GO:0044260//cellular macromolecule metabolic process;GO:0044267//cellular protein metabolic process;GO:0044238//primary metabolic process;GO:0019538//protein metabolic process;GO:0009987//cellular process
PGSC0003DMG400029546	5.75333	0.253333	-4.50529	5.58e-06	0.000407797	PER45	peroxidase 45-like [Solanum tuberosum]	Metabolism	Global and overview maps;Biosynthesis of other secondary metabolites	ko01100//tMetabolic pathways;ko01110//Biosynthesis of secondary metabolites;ko00940//Phenylpropanoid biosynthesis	K00430	-	GO:0097159//organic cyclic compound binding;GO:0003824//catalytic activity;GO:0046906//tetrapyrrole binding;GO:1901363//heterocyclic compound binding;GO:0043169//cation binding;GO:0043167//ion binding;GO:0005488//binding	GO:0006950//response to stress;GO:0044699//single-organism process;GO:0044710//single-organism metabolic process;GO:0008152//metabolic process;GO:0050896//response to stimulus
PGSC0003DMG400000511	30.13	9.82667	-1.61643	2.84e-06	0.000228595	PER63	peroxidase 63 [Solanum tuberosum]	Metabolism	Biosynthesis of other secondary metabolites;Global and overview maps	ko01100//tMetabolic pathways;ko01110//Biosynthesis of secondary metabolites;ko00940//Phenylpropanoid biosynthesis	K00430	-	-	-
PGSC0003DMG400013551	77.77	24.9767	-1.63863	3.05e-06	0.000242439	PRXQ	peroxiredoxin Q, chloroplastic [Solanum tuberosum]	-	-	-	-	-	GO:0003824//catalytic activity;GO:0016209//antioxidant activity	GO:0044710//single-organism metabolic process;GO:0008152//metabolic process;GO:0044699//single-organism process
PGSC0003DMG400028266	102.297	34.1767	-1.58168	7.47e-08	9.46e-06	PRXIIE-2	peroxiredoxin-2E-2, chloroplastic-like [Solanum tuberosum]	-	-	-	-	-	-	-
PGSC0003DMG400021248	68.0533	11.9233	-2.51288	1.2e-12	3.99e-10	GLO5	peroxisomal (S)-2-hydroxy-acid oxidase GLO1-like [Solanum tuberosum]	Metabolism;Cellular Processes	Global and overview maps;Transport and catabolism;Carbohydrate metabolism	ko01100//tMetabolic pathways;ko01110//Biosynthesis of secondary metabolites;ko01200//Carbon metabolism;ko04146//Peroxisome;ko00630//Glyoxylate and dicarboxylate metabolism	K11517	-	-	-
TCONS_00082390	382.76	183.63	-1.05964	0.000123386	0.00554342	-	phosphoglycerate kinase, chloroplastic-like [Solanum tuberosum]	Brite Hierarchies;Metabolism	Protein families: signaling and cellular processes;Energy metabolism;Carbohydrate metabolism;Global and overview maps	ko01100//tMetabolic pathways;ko01110//Biosynthesis of secondary metabolites;ko01200//Carbon metabolism;ko01230//Biosynthesis of amino acids;ko04147//Exosome;ko00010//Glycolysis / Gluconeogenesis;ko00710//Carbon fixation in photosynthetic organisms	K00927	-	-	-
PGSC0003DMG400022118	765.267	323.863	-1.24058	4.61e-06	0.000346776	At1g56190	phosphoglycerate kinase, chloroplastic-like [Solanum tuberosum]	Metabolism	Global and overview maps;Carbohydrate metabolism;Energy metabolism	ko01100//tMetabolic pathways;ko01110//Biosynthesis of secondary metabolites;ko01200//Carbon metabolism;ko01230//Biosynthesis of amino acids;ko00010//Glycolysis / Gluconeogenesis;ko00710//Carbon fixation in photosynthetic organisms;ko00562//Inositol phosphate metabolism;ko00051//Fructose and mannose metabolism	K00927	-	-	-
PGSC0003DMG402031759	27.7667	6.25667	-2.14989	2.09e-06	0.000173303	DSEL	phospholipase A1-IIgamma-like [Solanum tuberosum]	-	-	-	-	-	-	-
[truncated: 247 more rows]

## Sheet: C0-D2
Table S2. Drought responsive gene in potato (C0 vs D2)
ID	C0_fpkm	D2_fpkm	log2(FC)	Pvalue	FDR	Symbol	Description	KEGG_A_class	KEGG_B_class	Pathway	K_ID	GO Component	GO Function	GO Process
PGSC0003DMG400012839	0.001	314.27	18.2616	1.10861e-80	9.05212e-77	LE16	non-specific lipid transfer protein a7 isoform X1 [Solanum tuberosum]	-	-	-	-	-	-	-
PGSC0003DMG400003530	0.001	143.403	17.1297	1.28702e-57	2.53664e-54	TAS14	abscisic acid and environmental stress-inducible protein TAS14-like [Solanum tuberosum]	-	-	-	-	-	-	GO:0042221//response to chemical;GO:0001101//response to acid chemical;GO:0050896//response to stimulus
[truncated: 3,201 more rows]

## Sheet: RW-RD1
Table S2. Drought responsive gene in potato (RW vs RD1)
[truncated: 462 more rows]

## Sheet: RW-RD2
Table S2. Drought responsive gene in potato (RW vs RD2)
[truncated: 1,773 more rows]
