# Supplementary material for: Transcriptome Response to Drought, Rehydration and Re-Dehydration in Potato
Source: Int J Mol Sci. 2019 Dec 25;21(1):159. doi: 10.3390/ijms21010159 (PMC6981527; doi:10.3390/ijms21010159)
Supplement: Supplementary file 1 [file ijms-21-00159-s001.zip › Table S3.xlsx]

## Sheet: rehydration
Table S3. DEGs after rehydration
ID	FPKM_C0	FPKM_D1	FPKM_D2	FPKM_RW	Symbol	Description
PGSC0003DMG400004170	121.117	141.2	312.257	32.7433	AS	asparagine synthetase [glutamine-hydrolyzing]
PGSC0003DMG400012019	100.307	93.9667	102.667	46.0633	PMEI	Pectin methlyesterase inhibitor protein
PGSC0003DMG400012294	40.79	77.47	106.4	16.5867	HNL	hornerin-like
PGSC0003DMG400020708	14.7267	18.0667	48.5167	4.32333	NPF4.3	protein NRT1/ PTR FAMILY 4.3
PGSC0003DMG400021459	11.9467	12.5033	14.5633	4.48	RVE1	protein REVEILLE 1
PGSC0003DMG400022933	15.69	6.60667	24.83	4.54333	BXL1	beta-D-xylosidase 1
PGSC0003DMG400024803	0.486667	0.03	0.726667	0.001	PCMP	pentatricopeptide repeat-containing protein At3g09040, mitochondrial
PGSC0003DMG400028182	12.3967	0.313333	3.28667	0.001	TIP1-1	aquaporin TIP1-1
PGSC0003DMG400028601	23.0933	12.8867	10.6567	3.60667	GDSL	GDSL esterase/lipase At1g54790
PGSC0003DMG400029503	14	14.16	41.52	0.856667	XTH27	probable xyloglucan endotransglucosylase/hydrolase protein 27
PGSC0003DMG400030954	27.3333	7.54667	15.3033	5.04333	BGAL	beta-galactosidase 3-like
PGSC0003DMG400006855	16.1833	9.15667	12.7933	5.69667	Smt1-1	cycloartenol-C-24-methyltransferase 1
TCONS_00022139	24.0467	35.58	43.92	9.35333	UN	uncharacterized protein LOC102599410
TCONS_00032017	141.897	117.56	156.06	58.16	PMEI	Pectin methlyesterase inhibitor protein
PGSC0003DMG400021781	1.67667	1.53333	1.86	0.001	MAP70.2	microtubule-associated protein 70-2 isoform X2
TCONS_00069261	83.9	26.5967	54.1867	9.35333	EARLI-1	lipid transfer protein EARLI 1-like
TCONS_00069760	4.7	1.89333	3.54333	0.001	CSLG3	cellulose synthase-like protein G3
PGSC0003DMG400000339	3.36333	4.73667	32.9267	0.69	BGAL	beta-galactosidase-like
PGSC0003DMG400002085	109.71	42.2267	2.63	267.51	PME18	pectinesterase-like
PGSC0003DMG400003495	33.2367	62.4033	29.4	131.46	PHO	alpha-glucan phosphorylase precursor
PGSC0003DMG400003548	261.713	206.61	137.3	544.58	ALDCHL	fructose-bisphosphate aldolase 1, chloroplastic-like
PGSC0003DMG400005950	15.5	116.15	17.33	51.0267	CYS-PIN	multicystatin
PGSC0003DMG400006838	0.913333	1.01333	0.76	3.95	SBT1.7	subtilisin-like protease SBT1.7
PGSC0003DMG400007782	42.1533	84.47	42.7467	165.723	PHO	alpha-1,4 glucan phosphorylase L-1 isozyme, chloroplastic/amyloplastic-like
PGSC0003DMG400010166	42.62	53.9167	16.1267	110.077	DTX1	protein DETOXIFICATION 35-like
PGSC0003DMG400012111	34.19	29.2767	7.86	126.103	WAXY	granule-bound starch synthase 1, chloroplastic/amyloplastic isoform X2
PGSC0003DMG400019110	72.7033	111.433	23.6933	201.803	CHS2	chalcone synthase 2 [Solanum lycopersicum]
PGSC0003DMG402021564	6.79333	13.5567	4.46667	14.69	PAL5	phenylalanine ammonia-lyase-like
PGSC0003DMG400024344	124.623	131.44	74.5267	279.777	RT	anthocyanidin 3-O-glucosyltransferase
PGSC0003DMG400026148	21.6367	94.22	34.0433	76.06	UspA	universal stress protein A-like protein isoform X2
PGSC0003DMG400032155	1052.36	1418.1	381	2675.44	LOX2.1	linoleate 13S-lipoxygenase 2-1, chloroplastic
PGSC0003DMG400040677	32.16	116.1	38.0133	96.9667	RNS	ribonuclease S-4-like
PGSC0003DMG400033858	15.65	24.0933	12.9367	58.7433	PHO	alpha-1,4 glucan phosphorylase L-1 isozyme, chloroplastic/amyloplastic-like
PGSC0003DMG400000735	10.7467	16.58	19.0667	58.1	AGPS1	glucose-1-phosphate adenylyltransferase large subunit 1
TCONS_00019551	0.001	0.856667	0.001	2.06333	NFYC1	nuclear transcription factor Y subunit gamma-like isoform X2
TCONS_00020751	0.53	1.38333	0.363333	4.2	calub	calumenin-B
TCONS_00032983	2.89333	3.72	2.16	8.84667	UN	uncharacterized protein LOC107014374
TCONS_00041398	8.80333	20.9533	12.5633	29.11	pat	Patatin group A-3
TCONS_00047635	25.4867	37.33	13.5533	64.94	CHI	chalcone--flavonone isomerase B-like
PGSC0003DMG400027455	9.42333	40.6967	11.3333	42.38	RNS	ribonuclease S-4-like
PGSC0003DMG400020699	9.84333	12.71	11.3667	24.7667	ISA1	isoamylase isoform 1
PGSC0003DMG400008749	146.76	1762.68	1854.56	3713.88	pat	patatin precursor
PGSC0003DMG400008584	66.9667	89.3833	50.05	176.27	UN	uncharacterized protein LOC102584432
PGSC0003DMG400019347	5.39333	12.76	5.66	21.0233	Chlase	chlorophyllase-2, chloroplastic-like isoform X1
PGSC0003DMG401021549	40.9567	114.813	31.0233	133.393	PAL5	phenylalanine ammonia-lyase 3
