# Supplementary material for: Transcriptome Response to Drought, Rehydration and Re-Dehydration in Potato
Source: Int J Mol Sci. 2019 Dec 25;21(1):159. doi: 10.3390/ijms21010159 (PMC6981527; doi:10.3390/ijms21010159)
Supplement: Supplementary file 1 [file ijms-21-00159-s001.zip › Table S4.xlsx]

## Sheet:  Drought hardened DEGs
Table S4. Drought hardened DEGs
Compare pair	ID	FPKM_D1	FPKM_RD1	FPKM_D2	FPKM_RD2	Symbol	Description
D1-RD1	PGSC0003DMG400026181	1.84	9.78667	2.05333	4.45	--	zinc finger protein CONSTANS-LIKE 3-like
D1-RD1	PGSC0003DMG401027210	8.1	36.68	1.74333	7.71	ZOX1	zeatin O-xylosyltransferase-like [Solanum pennellii]
D1-RD1	PGSC0003DMG401029448	1.17667	3.45333	0.833333	1.37	ZOG1	zeatin O-xylosyltransferase-like
BOTH	PGSC0003DMG400000432	9.79333	48.5033	4.81	16.6667	ZOX1	zeatin O-glucosyltransferase-like [Solanum pennellii]
BOTH	PGSC0003DMG400000431	2.71667	12.16	1.19333	5.67667	ZOG1	zeatin O-glucosyltransferase-like [Solanum pennellii]
D1-RD1	PGSC0003DMG400035370	5.06333	15.4267	4.20333	6.32667	ZOX1	zeatin O-glucosyltransferase-like [Solanum pennellii]
D1-RD1	PGSC0003DMG400028331	1.38333	11.1333	0.243333	2.02333	ZOX1	zeatin O-glucosyltransferase-like
D1-RD1	PGSC0003DMG400005960	3.79	12.9333	2.1	7.02	ZOG1	zeatin O-glucosyltransferase-like
D1-RD1	PGSC0003DMG400039021	1214.14	2729.85	2105.07	2647.76	ycf68-1	Ycf68 protein (chloroplast) [Carnegiea gigantea]
D1-RD1	PGSC0003DMG400019841	2.35333	5.94667	2.90667	3.38	UN	uncharacterized protein LOC108943529 [Nicotiana tomentosiformis]
D2-RD2	TCONS_00089758	0.07	0.166667	0	0.776667	UN	uncharacterized protein LOC107787862 [Nicotiana tabacum]
D1-RD1	TCONS_00092199	2.99	22.1533	6.15667	15.7367	UN	uncharacterized protein LOC102605937
D1-RD1	TCONS_00096455	7.39	36.2733	12.6433	29.4667	UN	uncharacterized protein LOC102605937
D1-RD1	TCONS_00007609	0	1.81333	6.22333	2.22667	UN	uncharacterized protein LOC102605341 isoform X2
D1-RD1	PGSC0003DMG400000839	7.31	16.5033	3.6	8.19	UN	uncharacterized protein LOC102601920 isoform X2
D1-RD1	TCONS_00082958	0	0.44	0.333333	0.396667	UN	uncharacterized protein LOC102601821 isoform X2
D1-RD1	PGSC0003DMG400022472	25.8367	62.6467	26.0433	24.49	UN	uncharacterized protein LOC102599811
D1-RD1	PGSC0003DMG400009672	11.9567	30.0233	12.5267	25.6833	OEP16	uncharacterized protein LOC102589399 isoform X1
D1-RD1	PGSC0003DMG400012562	11.7567	23.5867	12.3	14.52	UN	uncharacterized protein LOC102583974
D1-RD1	PGSC0003DMG400006856	8.28667	26.5967	5.17667	13.9433	UN	uncharacterized protein LOC102582371
D1-RD1	PGSC0003DMG400016122	37.8733	87.59	16.5767	35.6033	UGT91A1	UDP-glycosyltransferase 91A1-like
D1-RD1	PGSC0003DMG402011297	8.77333	35.0767	6.02	7.92	APRR5	two-component response regulator-like APRR5
BOTH	PGSC0003DMG400007059	32.0833	101.403	21.1967	53.73	RHM1	trifunctional UDP-glucose 4,6-dehydratase/UDP-4-keto-6-deoxy-D-glucose 3,5-epimerase/UDP-4-keto-L-rhamnose-reductase RHM1
D1-RD1	PGSC0003DMG400000850	3.67667	11.82	2.40667	3.19333	ROMT	trans-resveratrol di-O-methyltransferase-like
D1-RD1	PGSC0003DMG400015377	8.08667	19.7733	3.66333	10.0167	TCP4	transcription factor TCP4-like
D1-RD1	PGSC0003DMG400009956	30.4133	61.1267	68.5	61.2233	CDSP32	thioredoxin-like protein CDSP32, chloroplastic [Solanum lycopersicum]
D1-RD1	PGSC0003DMG400002895	1.81667	11.1867	8.93333	19.08	SUS4	sucrose synthase isoform X1
BOTH	PGSC0003DMG400016402	29.5633	71.12	18.7933	38.0433	CYP51G1	sterol 14-demethylase
D1-RD1	TCONS_00007432	0	1.79	0	0	SPPL4	signal peptide peptidase-like 4 [Solanum lycopersicum]
BOTH	PGSC0003DMG400011740	25.37	148.117	5.45667	40.7267	GT7	SGA
BOTH	PGSC0003DMG400009512	7.45667	215.723	230.923	1155.88	CDI	serine protease inhibitor 1
BOTH	PGSC0003DMG400011749	9.48	69.2167	2.50667	23.27	TOGT1	scopoletin glucosyltransferase-like
D1-RD1	PGSC0003DMG400027038	9.51333	25.38	9.53333	13.1733	SIGA	RNA polymerase sigma factor sigA-like
D1-RD1	PGSC0003DMG400020296	231.65	465.83	623.357	595.9	rpoC2	RNA polymerase beta II chain (chloroplast)
D1-RD1	PGSC0003DMG400026409	172.577	346.59	39.0233	53.5833	RBCS-2B	ribulose bisphosphate carboxylase
D1-RD1	PGSC0003DMG400014076	45.0433	94.21	67.68	73.7933	rpl14	ribosomal protein L14 (chloroplast) [Boswellia sacra]
D1-RD1	PGSC0003DMG400027459	2.13667	7.02667	1.24	1.97333	At5g57670	receptor-like serine/threonine-protein kinase At5g57670
D1-RD1	PGSC0003DMG401021049	0.876667	4.12667	0.403333	1.12667	RLP12	receptor-like protein 12 isoform X2
D1-RD1	PGSC0003DMG400005155	37.24	78.3333	32.7933	53.7167	PDR17	random slug protein 5 [Solanum lycopersicum]
D1-RD1	TCONS_00077268	0	0.716667	0.446667	0.616667	R1A	R8 resistance protein [Solanum demissum]
D1-RD1	PGSC0003DMG400024220	4.41667	11.98	4.85	6.93667	PKP3	pyruvate kinase isozyme G, chloroplastic
D1-RD1	PGSC0003DMG400015356	26.48	132.137	14.48	32.4733	PORA	protochlorophyllide reductase-like
D1-RD1	PGSC0003DMG400025007	95.39	224.17	53.9233	93.4933	POR1	protochlorophyllide reductase-like
BOTH	PGSC0003DMG400010128	5.30667	124.573	134.4	683.663	CDI	proteinase inhibitor
D1-RD1	PGSC0003DMG400026779	21.8133	50.4967	24.26	31.4333	TLP1	protein TWIN LOV 1-like isoform X1
D1-RD1	PGSC0003DMG400017870	8.2	21.2	3.54667	6.14667	PIN	protein PIN-LIKES 3-like [Solanum lycopersicum]
D1-RD1	PGSC0003DMG402001926	5.51333	15.5133	2.15667	7.22667	NPF1.2	protein NRT1/ PTR FAMILY 1.2-like
D1-RD1	PGSC0003DMG400011035	4	8.90333	2.89	4.32333	DTX44	protein DETOXIFICATION 44, chloroplastic
BOTH	PGSC0003DMG400010166	53.9167	138.807	16.1267	52.7533	DTX1	protein DETOXIFICATION 35-like
D1-RD1	PGSC0003DMG400034094	0	2.91333	2.56	2.93667	-	protein CHROMOSOME TRANSMISSION FIDELITY 7 [Solanum lycopersicum]
D2-RD2	TCONS_00053444	0	0.73	2.88333	0	CID4	polyadenylate-binding protein-interacting protein 4-like isoform X1
D1-RD1	PGSC0003DMG400023211	17.86	38.8333	7.57	15.02	plcA	PI-PLC X-box domain-containing protein DDB_G0293730-like
D1-RD1	TCONS_00003219	15.5133	32.5	6.73667	8.99667	PSAL	photosystem I reaction center subunit XI, chloroplastic-like
D1-RD1	PGSC0003DMG400006391	3.04333	8.60333	22.38	27.14	PCKA	phosphoenolpyruvate carboxykinase [ATP]-like
D1-RD1	PGSC0003DMG400023458	18.9167	67.86	8.79667	18.0467	PAL	phenylalanine ammonia-lyase-like
D1-RD1	PGSC0003DMG400002074	5.22667	20.4433	0.303333	1.47333	PME18	pectinesterase-like isoform X1 [Solanum pennellii]
BOTH	PGSC0003DMG400002085	42.2267	150.337	2.63	12.29	PME18	pectinesterase-like
D2-RD2	TCONS_00001612	7.15667	22.4733	1.63333	21.7533	-	pathogenesis-related protein 1C-like, partial
D2-RD2	TCONS_00070073	20.3633	48.3033	17.4633	49.8833	pat	patatin-T5-like
D1-RD1	TCONS_00043592	66.9867	139.94	38.5233	56.74	PLP3	patatin-like protein 3
BOTH	PGSC0003DMG400008749	1762.68	4843.21	1854.56	5226.9	pat2-k4	patatin precursor
BOTH	PGSC0003DMG401017090	721.657	1881.87	781.05	2199.9	pat2-k4	patatin precursor
D1-RD1	PGSC0003DMG400003563	17.8533	46.7067	6.78333	18.6367	AN3	naringenin,2-oxoglutarate 3-dioxygenase [Solanum pennellii]
D1-RD1	PGSC0003DMG400013779	15.2433	32.2167	15.8233	23.88	CPR	NADPH--cytochrome P450 reductase [Solanum lycopersicum]
D1-RD1	PGSC0003DMG400013966	7.33667	22.5133	2.61	9.14333	MYB113	MYBA1
BOTH	PGSC0003DMG400002156	19.41	106.783	4.79333	42.6767	SMO2-2	methylsterol monooxygenase 2-2-like
D2-RD2	PGSC0003DMG400012763	23.87	68.2833	2.15667	17.7033	SMO1-1	methylsterol monooxygenase 1-1-like
D1-RD1	PGSC0003DMG400028127	65.46	132.45	76.0933	135.48	METE	methionine synthase
D1-RD1	PGSC0003DMG400027276	40	108.27	10.4733	22.3833	CHLH	magnesium-chelatase subunit ChlH, chloroplastic
BOTH	PGSC0003DMG400022746	26.41	58.5867	10.5667	34.6667	ANT17	leucoanthocyanidin dioxygenase
D1-RD1	PGSC0003DMG400012100	41.72	113.837	93.9067	134.69	MLP165	kirola-like
D2-RD2	TCONS_00088146	0.0666667	2.79667	0	1.79667	KCA2	kinesin-like protein KCA2
D1-RD1	PGSC0003DMG400020471	9.86	23.71	19.7567	33.1733	PLR_Lp1	isoflavone reductase homolog
D1-RD1	TCONS_00004299	18.6667	37.72	48.1533	43.4467	TIC214	hypothetical chloroplast RF1 (chloroplast)
BOTH	PGSC0003DMG400011751	69.6567	431.737	11.0533	112.497	H6H	hyoscyamine 6-dioxygenase
D1-RD1	PGSC0003DMG400045997	0	1.41333	0.313333	2.71333	RLK1	G-type lectin S-receptor-like serine/threonine-protein kinase RLK1
BOTH	PGSC0003DMG400012111	29.2767	143.543	7.86	40.8467	WAXY	granule-bound starch synthase 1, chloroplastic/amyloplastic isoform X2
D1-RD1	PGSC0003DMG400016722	84.4867	176.867	57.23	106.543	GSTF11	glutathione S-transferase F11
D1-RD1	TCONS_00093391	2.29333	5.58667	2.18667	2.2	AMP1	glutamate carboxypeptidase 2
D1-RD1	PGSC0003DMG400005269	0.486667	4.21	5.16667	10.9933	GPT2	glucose-6-phosphate/phosphate translocator 2, chloroplastic
BOTH	PGSC0003DMG400000735	16.58	45.03	19.0667	40.2867	AGPS1	glucose-1-phosphate adenylyltransferase large subunit 1
D1-RD1	PGSC0003DMG400017175	29.4733	103.61	20.8267	43.9567	At3g05950	germin-like protein subfamily 1 member 13
D1-RD1	PGSC0003DMG400019510	112.957	270.31	32.8633	55.6833	CHLP	geranylgeranyl diphosphate reductase, chloroplastic
D1-RD1	PGSC0003DMG402016617	3.92	16.8267	4.82333	6.32333	CYP76B6	geraniol 8-hydroxylase-like [Solanum lycopersicum]
BOTH	PGSC0003DMG400024281	54.9667	211.43	17.2567	98.41	GABA-TP2	gamma aminobutyrate transaminase 2
D1-RD1	PGSC0003DMG400003548	206.61	428.863	137.3	228.533	ALDCHL	fructose-bisphosphate aldolase 1, chloroplastic-like
BOTH	PGSC0003DMG400000425	43.8367	106.13	13.0733	38.55	CYP75A2	flavonoid 3',5'-hydroxylase isoform X1
D1-RD1	PGSC0003DMG400006442	10.3367	44.1233	38.02	42.2367	ELIP1	early light-induced protein, chloroplastic-like
D1-RD1	PGSC0003DMG400004062	24.9033	50.92	16.59	27.6233	DOF5.4	dof zinc finger protein DOF5.4
D1-RD1	PGSC0003DMG400026493	5.6	12.2267	4.27667	4.14	IGHMBP2	DNA-binding protein SMUBP-2
BOTH	PGSC0003DMG400003605	43.7233	99.86	20.8133	65.2633	DFRA	dihydroflavonol-4-reductase-like
BOTH	PGSC0003DMG400026401	70.5133	253.36	39.36	125.853	STE1	delta(7)-sterol-C5(6)-desaturase
BOTH	PGSC0003DMG400021142	36.4933	145.237	10.31	52.7633	DIM	delta(24)-sterol reductase-like isoform X1
D1-RD1	PGSC0003DMG400002720	5.57333	18.1233	5.06667	11.1467	FK	delta(14)-sterol reductase
D1-RD1	PGSC0003DMG400020968	4.48333	32.2133	0.733333	3.72	SOT7	cytosolic sulfotransferase 7-like
D2-RD2	PGSC0003DMG400011750	41.2633	157.437	10.7833	44.1733	CYP72A154	cytochrome P450 CYP72A219-like
D1-RD1	TCONS_00077137	2.76333	10.62	4.06333	9.68667	CYP83B1	cytochrome P450 83B1-like
D1-RD1	PGSC0003DMG400014954	1.71333	7.77333	1.01333	1.89667	CYP82C4	cytochrome P450 82C4-like
BOTH	PGSC0003DMG400026586	66.21	231.283	11.3267	103.04	CYP72A15	cytochrome P450 72A15-like
D1-RD1	PGSC0003DMG400010144	54.2	194.853	229.407	332.393	-	cysteine protease inhibitor 1
BOTH	PGSC0003DMG400004573	63.6733	185.07	37.0833	116.457	UGT75L6	crocetin glucosyltransferase, chloroplastic-like
D1-RD1	PGSC0003DMG400012590	104.89	301.98	33.3133	59.6433	CAP10B	chlorophyll a-b binding protein CP24 10B, chloroplastic
D1-RD1	PGSC0003DMG400012591	189.743	459.547	48.1067	72.8967	CAP10A	chlorophyll a-b binding protein CP24 10A, chloroplastic
D1-RD1	PGSC0003DMG400019508	361.75	1210.07	82.0767	156.63	LHCA4	chlorophyll a-b binding protein CAB11 [Solanum lycopersicum]
D1-RD1	PGSC0003DMG400021287	316.34	664.607	161.157	190.46	CAB8	chlorophyll a-b binding protein 8, chloroplastic
D1-RD1	PGSC0003DMG400023461	443.293	912.787	210.797	309.78	CAB6A	chlorophyll a-b binding protein 6A, chloroplastic
D1-RD1	PGSC0003DMG400004301	30.5133	273.577	6.03	10.8567	CAB37	chlorophyll a-b binding protein 5, chloroplastic
D1-RD1	PGSC0003DMG400016695	210.89	729.917	16.3733	17.5167	CAB50	chlorophyll a-b binding protein 40, chloroplastic
BOTH	PGSC0003DMG400006149	392.467	1482.15	60.1767	126.33	CAB4	chlorophyll a-b binding protein 4, chloroplastic
D1-RD1	PGSC0003DMG400007375	387.983	1091.25	85.1267	148.553	CAB3C	chlorophyll a-b binding protein 3C, chloroplastic-like isoform X1
D1-RD1	PGSC0003DMG400013461	2.68667	13.2733	0.103333	0.343333	CAB3C	chlorophyll a-b binding protein 3C, chloroplastic-like
D1-RD1	PGSC0003DMG400013417	9.34	40.1833	1.23	1.28	CAB3C	chlorophyll a-b binding protein 3C, chloroplastic-like
D1-RD1	PGSC0003DMG400013416	17.7067	67.5467	2.05333	2.86333	CAB3C	chlorophyll a-b binding protein 3C, chloroplastic-like
D1-RD1	PGSC0003DMG400013411	174.193	604.527	52.9467	90.2267	CAB3C	chlorophyll a-b binding protein 3C, chloroplastic-like
D1-RD1	PGSC0003DMG400013460	405.447	1273.41	123.303	205.987	CAB3C	chlorophyll a-b binding protein 3C, chloroplastic-like
D1-RD1	PGSC0003DMG400013412	92.6367	254.027	33.5833	53.6767	CAB3C	chlorophyll a-b binding protein 3C, chloroplastic-like
D1-RD1	PGSC0003DMG400013415	9.21667	26.5167	1.92333	1.87	CAB3C	chlorophyll a-b binding protein 3C, chloroplastic
D1-RD1	PGSC0003DMG400008804	157.033	596.28	25.8733	46.44	CAB1B	chlorophyll a-b binding protein 1C, chloroplastic-like isoform X2
D1-RD1	PGSC0003DMG400042498	13.4267	69.8967	1.76333	3.22667	CAB1B	chlorophyll a-b binding protein 1C, chloroplastic-like
D1-RD1	PGSC0003DMG400008298	136.59	390.217	30.6967	41.6467	CAB1B	chlorophyll a-b binding protein 1C, chloroplastic
D1-RD1	PGSC0003DMG400008309	19.3333	81.1267	2.31	5.04	CAB1B	chlorophyll a-b binding protein 1B, chloroplastic-like
D1-RD1	PGSC0003DMG400008301	493.07	1142.66	336.08	343.417	CAB1B	chlorophyll a-b binding protein 1B, chloroplastic-like
D1-RD1	PGSC0003DMG400008297	251.7	1066.4	29.98	65.7133	CAB1B	chlorophyll a-b binding protein 1B, chloroplastic [Solanum pennellii]
D1-RD1	PGSC0003DMG400019248	94.8567	266.897	18.9267	34.5	CAB13	chlorophyll a-b binding protein 13, chloroplastic-like [Solanum lycopersicum]
D1-RD1	PGSC0003DMG400008564	43.01	166.237	3.64667	6.65667	CAB13	chlorophyll a-b binding protein 13, chloroplastic
BOTH	TCONS_00047635	37.33	78.1133	13.5533	34.6533	CHI	chalcone--flavonone isomerase B-like
BOTH	PGSC0003DMG400019110	111.433	241.417	23.6933	96.1167	CHS2	chalcone synthase 2 [Solanum lycopersicum]
BOTH	PGSC0003DMG400029620	36.6167	94.7533	12.4967	42.32	CHS1B	chalcone synthase 1b
BOTH	PGSC0003DMG400011752	69.76	324.51	10.33	88.8667	CSLG1	cellulose synthase-like protein G1
D1-RD1	PGSC0003DMG400001969	236.653	552.627	310.867	269.663	CCD4	carotenoid cleavage dioxygenase 4, chloroplastic
D1-RD1	PGSC0003DMG400025813	7.98	21.1067	7.43667	10.07	CXE13	carboxylesterase 13
D1-RD1	PGSC0003DMG400024064	0.523333	4.48333	0.123333	1.36	AAE11	butyrate--CoA ligase AAE11, peroxisomal-like
D1-RD1	PGSC0003DMG402024041	23.9033	57.66	20.5067	33.3367	ARO1	bifunctional 3-dehydroquinate dehydratase/shikimate dehydrogenase, chloroplastic-like
D2-RD2	PGSC0003DMG400038305	0.586667	1.95667	16.8333	3.47333	UGT94E5	beta-D-glucosyl crocetin beta-1,6-glucosyltransferase-like [Solanum pennellii]
D1-RD1	PGSC0003DMG400004696	8.15	19.6667	4.84	9.61	ACLB-1	ATP-citrate synthase beta chain protein 2
BOTH	PGSC0003DMG400024344	131.44	391.45	74.5267	179.427	RT	anthocyanidin 3-O-glucosyltransferase
D1-RD1	PGSC0003DMG400012547	5.29333	28.88	9.61667	4.88333	ABCG11	ABC transporter G family member 11-like
D1-RD1	TCONS_00033492	0	3.21333	1.96667	0.976667	ABCA8	ABC transporter A family member 7-like
BOTH	PGSC0003DMG400005931	22.2467	84.3767	9.00667	40.2633	DWF5	7-dehydrocholesterol reductase-like
BOTH	TCONS_00003832	1.77667	12.14	0.35	2.74	AOP1.2	2-oxoglutarate-dependent dioxygenase AOP1.2 [Solanum lycopersicum]
BOTH	PGSC0003DMG400032208	25.4433	91.91	8.00667	39.51	AOP1.3	2-oxoglutarate-dependent dioxygenase AOP1.2
BOTH	PGSC0003DMG402003479	34.29	115.22	10.79	54.0433	AOP1.2	2-oxoglutarate-dependent dioxygenase AOP1.2
D1-RD1	PGSC0003DMG400030998	17.49	45.8967	20.6533	26.6333	EO	2-methylene-furan-3-one reductase
D2-RD2	PGSC0003DMG400014029	18.1733	41.2933	1.26	8.31667	--	2-hydroxy-6-oxononadienedioate/2-hydroxy-6-oxononatrienedioate hydrolase
BOTH	PGSC0003DMG400016120	12.0233	43.36	6.56667	15.2967	Os07g0190000	1-deoxy-D-xylulose-5-phosphate synthase 2, chloroplastic
D2-RD2	PGSC0003DMG400005030	1.02667	3.10667	0.0833333	2.56	GES	(E,E)-geranyllinalool synthase
D2-RD2	PGSC0003DMG400016095	114.817	228.163	36.6433	94.7167	BEAT	acetyl-CoA-benzylalcohol acetyltransferase-like
D2-RD2	PGSC0003DMG400009981	46.0667	90.84	117.463	245.473	SBE1	1,4-alpha-glucan-branching enzyme
D2-RD2	PGSC0003DMG400011132	28.5467	56.1433	24.1833	53.3	GAPN	NADP-dependent glyceraldehyde-3-phosphate dehydrogenase
D2-RD2	PGSC0003DMG400008584	89.3833	175.127	50.05	113.24	UN	uncharacterized protein LOC102584432
D2-RD2	TCONS_00000080	3.49667	6.67	10.85	0	traf6-b	trithorax group protein osa-like [Solanum pennellii]
D2-RD2	PGSC0003DMG400006448	169.61	319.47	84.0067	194.197	FAOMT	flavonoid 3',5'-methyltransferase-like isoform X1
D2-RD2	PGSC0003DMG400014459	7.15	13.2867	0.08	3.70667	NMT2	phosphomethylethanolamine N-methyltransferase-like
D2-RD2	PGSC0003DMG401030469	23.4033	42.5833	11.5033	27.4233	CYP73A14	trans-cinnamate 4-monooxygenase
D2-RD2	TCONS_00032130	38.7967	65.4867	30.4933	62.98	PGMP	phosphoglucomutase, chloroplastic
D2-RD2	PGSC0003DMG400009892	52.8067	88.5333	17.94	80.6367	Prep	prolyl endopeptidase isoform X1
D2-RD2	PGSC0003DMG400009380	12.8033	20.7667	5.20333	11.9967	HSL1	receptor-like protein kinase HSL1
D2-RD2	PGSC0003DMG400016709	4.59333	7.39333	1.79333	6.91667	SRF8	protein STRUBBELIG-RECEPTOR FAMILY 8
D2-RD2	PGSC0003DMG400024978	0.296667	0.46	7.53333	0.706667	GH3.1	indole-3-acetic acid-amido synthetase GH3.1
D2-RD2	PGSC0003DMG400011989	7.59667	11.74	3.98667	9.95333	At1g35710	LRR receptor-like serine/threonine-protein kinase At4g08850
D2-RD2	TCONS_00090063	2.82667	3.90333	1.13	4.19333	NERD	zinc finger CCCH domain-containing protein 19 isoform X1
D2-RD2	TCONS_00026744	0.236667	0.306667	0	1.29	NAC082	NAC domain-containing protein 82-like isoform X1
D2-RD2	PGSC0003DMG400022490	6.12667	7.75333	30.5967	12.2867	NHX2	sodium/hydrogen exchanger 2 isoform X1
D2-RD2	PGSC0003DMG400014936	38.2033	47.83	38.61	89.1867	ZIP5	zinc transporter 8-like
D2-RD2	PGSC0003DMG400009513	411.943	507.71	314.15	847.853	CDI	aspartic protease inhibitor 3
D2-RD2	TCONS_00069261	26.5967	32.3167	54.1867	19.5633	At4g12490	lipid transfer protein EARLI 1-like
D2-RD2	PGSC0003DMG400000493	84.6967	98.24	32.3933	84.7167	-	carbonic anhydrase, partial
D2-RD2	TCONS_00087819	1.55333	1.77667	2.9	0	RPRD1B	regulation of nuclear pre-mRNA domain-containing protein 1B-like
D2-RD2	PGSC0003DMG400024770	13.7633	15.71	4.85333	18.43	PP2B15	F-box protein PP2-B15-like
D2-RD2	TCONS_00072448	10.4767	11.5967	18.1233	8.24667	NUDT3	nudix hydrolase 3
D2-RD2	TCONS_00034947	0.673333	0.73	0	1.22	GN	ARF guanine-nucleotide exchange factor GNOM-like
D2-RD2	PGSC0003DMG401029843	5.66667	5.72333	11.6367	3.15333	ZOX1	zeatin O-xylosyltransferase-like isoform X1
D2-RD2	PGSC0003DMG400010234	0	0	1.03667	0.0366667	At1g74260	phosphoribosylformylglycinamidine synthase, chloroplastic/mitochondrial
D2-RD2	PGSC0003DMG400009982	10.3233	9.78	27.98	9.79	At2g30600/At2g30610	BTB/POZ domain-containing protein At2g30600 isoform X2
D2-RD2	PGSC0003DMG400031809	25.57	24.12	15.5367	32.57	LOX1.5	linoleate 9S-lipoxygenase 5 isoform X2
D2-RD2	PGSC0003DMG400019944	5.65667	4.64	21.3033	5.25	--	Neuronal PAS domain-containing protein 4 [Theobroma cacao]
D2-RD2	PGSC0003DMG400035945	1.52	1.16	2.30667	0.926667	At3g57050	serine/threonine-protein kinase RUNKEL [Solanum lycopersicum]
D2-RD2	PGSC0003DMG400026417	182.063	138.143	437.86	157.247	LIR1	light-regulated protein
D2-RD2	PGSC0003DMG400010833	31.5333	23.91	87.51	40.8367	UN	uncharacterized protein LOC102587808 isoform X1
D2-RD2	PGSC0003DMG400014248	2.29667	1.74	6.72667	2.97	CD4A	ATP-dependent Clp protease ATP-binding subunit ClpA homolog CD4A, chloroplastic
D2-RD2	PGSC0003DMG400018544	22.52	16.9267	7.72333	19.5667	BIP5	luminal-binding protein 5
D2-RD2	PGSC0003DMG400001181	42.5133	31.2833	54.16	24.19	At2g23790	calcium uniporter protein 2, mitochondrial
D2-RD2	PGSC0003DMG400018064	0.743333	0.54	4.44	0.286667	CYP75B2	cytochrome P450 71A1-like
D2-RD2	PGSC0003DMG400004150	165.383	120.067	57.0533	124.327	PDI	protein disulfide-isomerase-like
D2-RD2	PGSC0003DMG400021248	11.9233	8.48333	24.0333	7.51	GLO5	peroxisomal (S)-2-hydroxy-acid oxidase GLO1-like
D2-RD2	PGSC0003DMG400010137	345.213	245.057	371.6	154.81	--	cysteine protease inhibitor 1-like
D2-RD2	PGSC0003DMG400004378	17.6467	12.17	14.0567	5.32	At1g28590	GDSL esterase/lipase At1g28590-like
D2-RD2	PGSC0003DMG400008536	0.523333	0.34	2.96	0	--	miraculin-like
D2-RD2	TCONS_00006871	101.92	60.5067	142.24	59.3867	CER1	protein ECERIFERUM 1-like
D2-RD2	PGSC0003DMG400022258	3.55333	2.04	7.80667	2.27667	RFS1	galactinol--sucrose galactosyltransferase 1
D2-RD2	PGSC0003DMG400030212	105.233	58.4833	5.42	20.86	NIA	NADH nitrate reductase
D2-RD2	PGSC0003DMG400000857	4.83667	2.58333	6.82333	2.49	HIR1	hypersensitive-induced response protein 1-like
D2-RD2	PGSC0003DMG400004961	28.79	14.7333	45.2267	21.0167	AAP6	amino acid permease 6
D2-RD2	PGSC0003DMG400014007	119.207	59.2467	24.86	56.95	PDI	protein disulfide-isomerase-like
D1-RD1	PGSC0003DMG400030541	109.15	53.7167	142.353	100.17	--	cytokinesis protein sepA-like
D1-RD1	PGSC0003DMG400008163	73.73	35.8833	81.5533	61.75	CML36	calcium-binding protein CML36
D1-RD1	PGSC0003DMG400023995	30.3933	14.57	56.8333	30.4533	TPS9	alpha,alpha-trehalose-phosphate synthase [UDP-forming] 9
D1-RD1	PGSC0003DMG400013546	53.1267	25.3733	84.76	62.08	SUS4	sucrose synthase 2 isoform X1
D2-RD2	PGSC0003DMG400000156	2.70333	1.27333	8.27667	3.4	-	uncharacterized protein LOC102583787 isoform X1
D1-RD1	PGSC0003DMG400027633	46.0133	21.67	31.1767	28.86	NCED1	9-cis-epoxy-carotenoid dioxygenase 1
D1-RD1	PGSC0003DMG400029830	214.04	100.687	131.78	144.05	GNS1	glucan endo-1,3-beta-glucosidase, acidic isoform PR-Q'-like precursor
D2-RD2	PGSC0003DMG400021109	0.383333	0.176667	5.06667	0.476667	CBDAS	cannabidiolic acid synthase-like
D1-RD1	PGSC0003DMG400002914	59.07	27.2433	111.083	104.57	EBF2	EIN3-binding F-box protein 1-like
D2-RD2	PGSC0003DMG400013828	18.22	8.27333	75.76	28.4267	At4g32940	vacoular processing enzyme 1
BOTH	PGSC0003DMG400027453	33.07	15	15.0667	3.16667	--	intracellular ribonuclease LX-like
D1-RD1	PGSC0003DMG400026211	59.7933	26.8	62.7233	67.89	SAPK3	serine/threonine-protein kinase SAPK3-like [Solanum pennellii]
D1-RD1	PGSC0003DMG400023771	25.44	11.3667	35.9533	23.83	-	uncharacterized protein LOC102603063
D1-RD1	PGSC0003DMG400011480	61.1533	27.1833	130.45	110.127	PPCK2	phosphoenolpyruvate carboxylase kinase 2-like
D1-RD1	PGSC0003DMG401000056	20.8367	9.20667	21.76	20.28	At1g01540	serine/threonine-protein kinase At1g01540
D1-RD1	TCONS_00094876	2142.64	945.017	442.65	362.993	LAP	leucine aminopeptidase, chloroplastic
D1-RD1	PGSC0003DMG400009005	23.7667	10.4733	55.2967	29.9	UN	uncharacterized protein LOC102604741
D1-RD1	PGSC0003DMG400026854	231.713	101.98	120.047	110.037	CHTB3	LOW QUALITY PROTEIN: endochitinase 3-like
D1-RD1	PGSC0003DMG400025030	8.09333	3.55	6.02333	6.73	THE1	receptor-like protein kinase THESEUS 1
D1-RD1	PGSC0003DMG400033882	49.2033	21.5833	8.70333	13.9233	CHIT3	acidic endochitinase
D1-RD1	PGSC0003DMG400016462	60.37	26.37	43.3	33.29	UN	uncharacterized protein LOC102580857
D1-RD1	PGSC0003DMG400034369	46.5567	20.3167	116.777	81.8633	UN	uncharacterized protein LOC102591696
D1-RD1	PGSC0003DMG400030463	22.47	9.68333	36.74	35.36	WNK4	serine/threonine-protein kinase WNK4
D2-RD2	PGSC0003DMG400013015	8.11	3.49	28.4733	12.4833	HLS1	N-acetyltransferase HLS1
D2-RD2	PGSC0003DMG400010170	68.3567	29.4133	55.88	13.4967	GSPO-B1	kunitz-type serine protease inhibitor DrTI-like
D1-RD1	TCONS_00033331	17.41	7.47333	39.4233	20.8	PDCD4	uncharacterized protein LOC102604631 isoform X1
BOTH	PGSC0003DMG400033123	71.1967	30.53	95.8133	35.4967	--	basic 7S globulin-like
D1-RD1	PGSC0003DMG400012292	200.19	85.8067	104.203	79.0833	--	glycine-rich cell wall structural protein 2-like [Capsicum annuum]
D1-RD1	PGSC0003DMG400029894	12.8267	5.42333	14.0533	7.82667	CYP71D55	premnaspirodiene oxygenase-like
BOTH	TCONS_00009767	7.49	3.14	15	6.46	RBM28	RNA-binding protein 28
D1-RD1	PGSC0003DMG400004617	60.41	25.1167	68.16	46.0033	C/VIF1	cell wall / vacuolar inhibitor of fructosidase 1-like
D2-RD2	TCONS_00053729	5.42	2.24333	1.92667	0	-	alpha-mannosidase-like
D1-RD1	PGSC0003DMG400030328	8.12667	3.33333	8.36	8.08333	LUX	transcription factor PCL1-like
D1-RD1	PGSC0003DMG400021423	50.2	20.3833	68.76	57.4333	HAT22	homeobox-leucine zipper protein HAT22-like
D1-RD1	PGSC0003DMG400046851	124.93	50.7233	152.517	97.1967	DAD2	strigolactone esterase DAD2
D2-RD2	PGSC0003DMG400046546	1.58667	0.643333	6.49333	1.31333	UN	uncharacterized protein LOC102592557
D1-RD1	PGSC0003DMG400015229	42.8033	17.0767	22.22	17.3733	BT1	BTB/POZ and TAZ domain-containing protein 1
D1-RD1	PGSC0003DMG400030891	43.9467	17.5133	95.91	48.9967	RFS6	galactinol--sucrose galactosyltransferase 6
D1-RD1	PGSC0003DMG400022217	302.573	119.517	81.8067	92.5667	RIDA	reactive Intermediate Deaminase A, chloroplastic-like
D1-RD1	PGSC0003DMG400001809	117.287	45.9033	270.423	169.543	XTH30	xyloglucan endotransglucosylase/hydrolase protein 30
D1-RD1	PGSC0003DMG400018614	65.46	25.5533	112.17	69.6733	--	Phox/Bem1p [Corchorus olitorius]
BOTH	PGSC0003DMG400008492	74.5	28.8533	44.01	4.21	PGIP	polygalacturonase inhibitor-like
D2-RD2	PGSC0003DMG402029906	2.23333	0.853333	1.22333	0	RLK1	G-type lectin S-receptor-like serine/threonine-protein kinase RLK1
D2-RD2	PGSC0003DMG400008546	4.89667	1.87	19.5567	1.42	GSPO-B1	latex serine proteinase inhibitor-like
BOTH	PGSC0003DMG400025193	80.0333	30.2367	38.2433	13.8867	BURP17	BURP domain-containing protein 17-like, partial
D1-RD1	PGSC0003DMG400023144	31.3733	11.7333	9.30333	12.7833	ASPG1	protein ASPARTIC PROTEASE IN GUARD CELL 1-like
D1-RD1	PGSC0003DMG400033876	16.7167	6.20333	31.27	20.7067	CPRF1	transcriptional activator TAF-1-like
D1-RD1	PGSC0003DMG400020638	101.107	37.07	78.9733	47.5367	UN	uncharacterized protein LOC102584365
D2-RD2	PGSC0003DMG400000339	4.73667	1.73333	32.9267	8.08333	-	beta-galactosidase-like
D1-RD1	PGSC0003DMG400006041	48.8933	17.8933	33.2967	20.6133	ATL76	RING-H2 finger protein ATL78-like
D1-RD1	PGSC0003DMG400004659	10.3633	3.76667	3.81667	1.02667	GAE6	UDP-glucuronate 4-epimerase 6-like
D1-RD1	PGSC0003DMG400035200	86.3833	31.3633	242.293	170.3	TSPO	translocator protein homolog
D1-RD1	PGSC0003DMG400001934	12.7467	4.58333	19.45	10.5967	DRM1	DNA (cytosine-5)-methyltransferase DRM2-like isoform X2
D1-RD1	PGSC0003DMG400003043	44.0967	15.79	52.7967	36.3867	AP24	osmotin-like protein OSML81
D1-RD1	PGSC0003DMG400007233	15.45	5.5	25.77	18.81	HIDM	2-hydroxyisoflavanone dehydratase-like
BOTH	TCONS_00033335	9.01	3.2	21.15	8.33333	UN	uncharacterized protein LOC102604631 isoform X1
D1-RD1	PGSC0003DMG400008011	38.9767	13.6567	30.52	27.95	ABF2	ABRE binding factor isoform X1
D1-RD1	PGSC0003DMG400024357	116.637	40.61	163.543	96.9333	ATJ20	chaperone protein dnaJ 20, chloroplastic-like
D1-RD1	PGSC0003DMG400030181	22.95	7.95667	14.5767	10.67	CSE	caffeoylshikimate esterase-like
D1-RD1	PGSC0003DMG400005950	116.15	39.8267	17.33	6.42	CYS-PIN	multicystatin
D1-RD1	PGSC0003DMG400028153	97.62	33.4	167.317	109.6	--	protein YLS9-like
D1-RD1	PGSC0003DMG400026855	443.237	149.787	764.503	609.48	CHN50	chitinase; poly[1,4-beta-(2-acetamido-2-deoxy-D-glucoside)]glucanohydrolase, partial
BOTH	TCONS_00059873	79.8367	26.68	76.37	26.25	XTH25	xyloglucan endotransglucosylase/hydrolase protein 24-like
D1-RD1	PGSC0003DMG400016003	44.8167	14.8467	52.5867	32.0733	ERF5	ethylene-responsive transcription factor 5-like
D1-RD1	PGSC0003DMG400012987	886.723	292.14	451.277	239.86	TD	threonine dehydratase biosynthetic
BOTH	PGSC0003DMG401025083	36.53	11.8733	30.0767	11.8267	PER12	peroxidase 12-like
D1-RD1	PGSC0003DMG402015935	14.7833	4.76667	41.29	20.77	LKR/SDH	alpha-aminoadipic semialdehyde synthase-like isoform X2
D1-RD1	PGSC0003DMG400010227	103.333	33.1233	176.223	110.177	TBL38	protein trichome birefringence-like 38
D2-RD2	PGSC0003DMG400012822	3.74667	1.2	11.8	2.26	--	stem-specific protein TSJT1-like
D1-RD1	PGSC0003DMG400019294	23.17	7.42333	51.3333	25.1733	NAC072	NAC domain-containing protein 72-like [Solanum pennellii]
BOTH	TCONS_00028133	64.2567	20.5167	16.0367	3.97	-	proteinase inhibitor type-2
D2-RD2	PGSC0003DMG400022134	5.84	1.86	12.3567	2.31667	NAC021	NAC domain-containing protein 21/22-like
BOTH	PGSC0003DMG400002756	13.7967	4.38667	29.65	14.0633	INVA	alkaline/neutral invertase A, mitochondrial-like
D1-RD1	PGSC0003DMG400021459	12.5033	3.97	14.5633	15.3367	RVE1	protein REVEILLE 1
D1-RD1	PGSC0003DMG400013280	50.1433	15.88	60.96	41.36	--	PH domain-containing protein DDB_G0275795 [Nicotiana attenuata]
BOTH	PGSC0003DMG400004170	141.2	44.19	312.257	91.7067	AS	asparagine synthetase [glutamine-hydrolyzing]
D1-RD1	PGSC0003DMG401015935	42.6033	13.3133	129.11	75.53	LKR/SDH	alpha-aminoadipic semialdehyde synthase-like isoform X1
D1-RD1	PGSC0003DMG400025927	68.54	20.93	99.3033	64.3833	UN	uncharacterized protein LOC102591329
BOTH	PGSC0003DMG400012294	77.47	23.1667	106.4	46.6333	--	hornerin-like
D1-RD1	PGSC0003DMG400020343	66.6433	19.7067	152.963	84.9433	DCR	uncharacterized acetyltransferase At3g50280
D1-RD1	PGSC0003DMG400001855	59.0367	17.0167	71.0533	48.8667	BAM3	beta-amylase PCT-BMYI
D2-RD2	PGSC0003DMG400021545	12.3233	3.44	31.28	5.78667	--	uncharacterized protein LOC102591579
D1-RD1	PGSC0003DMG400026346	33.8333	9.42	32.2733	15.3867	At2g27310	F-box protein At2g27310 [Solanum lycopersicum]
D1-RD1	PGSC0003DMG400003044	653.493	179.163	675.133	502.683	TPM-1	osmotin-like protein OSML13
D2-RD2	TCONS_00076606	1.36	0.363333	74.8233	12.94	UGT94E5	beta-D-glucosyl crocetin beta-1,6-glucosyltransferase-like [Solanum pennellii]
D1-RD1	PGSC0003DMG400014293	10.1033	2.69	28.3633	22.01	LTI65	low-temperature-induced 65 kDa protein-like isoform X2
D2-RD2	PGSC0003DMG400014210	14.6233	3.86	23.04	4.19667	ATJ8	chaperone protein dnaJ 8, chloroplastic
D1-RD1	PGSC0003DMG400002810	15.58	4.09333	19.7133	11.0133	EXD3	uncharacterized protein LOC102598801 isoform X1
D2-RD2	PGSC0003DMG400022933	6.60667	1.62667	24.83	6.82	BXL1	beta-D-xylosidase 1
D1-RD1	PGSC0003DMG400000811	12.1367	2.95667	6.64667	4.72	RAV1	AP2/ERF and B3 domain-containing transcription factor RAV1
BOTH	PGSC0003DMG400020708	18.0667	4.32	48.5167	21.02	NPF4.3	protein NRT1/ PTR FAMILY 4.3
D1-RD1	PGSC0003DMG400016858	25.6033	5.84	1.73667	1.39667	--	glycine-rich cell wall structural protein-like
BOTH	PGSC0003DMG400026899	12.9933	2.94333	2.60667	0.183333	-	multicystatin
BOTH	TCONS_00036182	13.1967	2.92667	77.29	32.8467	BCAT2	branched-chain-amino-acid aminotransferase 2, chloroplastic-like
D1-RD1	PGSC0003DMG400005525	7.33667	1.62667	1.82667	1.65667	BHLH14	transcription factor MYC4-like
BOTH	PGSC0003DMG400029153	18.8167	4.11667	73.5767	16.2333	SLC38A4	sodium-coupled neutral amino acid transporter 6
BOTH	PGSC0003DMG400009869	77.4133	15.88	123.453	38.83	ATJ11	chaperone protein dnaJ 11, chloroplastic-like
D1-RD1	PGSC0003DMG400021508	16.8767	3.44667	20.35	17.1933	ZAT10	LOW QUALITY PROTEIN: zinc finger protein ZAT10
D1-RD1	PGSC0003DMG400029503	14.16	2.87	41.52	20.52	XTH27	xyloglucan endotransglucosylase/hydrolase protein 27
D1-RD1	PGSC0003DMG400002519	23.8767	4.69	5.57667	2.05	APG	GDSL esterase/lipase APG-like
D1-RD1	PGSC0003DMG400002144	2.95667	0.576667	2.73333	2.77333	LUX	transcription factor LUX
D2-RD2	PGSC0003DMG400028182	0.313333	0.06	3.28667	0.0933333	TIP1-1	aquaporin TIP1-1
D1-RD1	PGSC0003DMG400021684	14.0167	2.69333	16.2867	6.89333	RMA1H1	E3 ubiquitin-protein ligase RMA1H1-like
D1-RD1	PGSC0003DMG400002524	58.74	10.75	95.2267	38.9433	--	suppressor protein SRP40-like isoform X1 [Ipomoea nil]
BOTH	PGSC0003DMG400025487	7.60667	1.37	11.7167	1.42	ICL	isocitrate lyase
D1-RD1	PGSC0003DMG400007160	11.9667	2.13667	11.8	4.9	ZAT5	zinc finger protein ZAT5-like
D1-RD1	PGSC0003DMG400005997	6.80667	1.13333	10.4833	7.18333	COL10	zinc finger protein At1g68190 isoform X2
D1-RD1	PGSC0003DMG402001531	9.08667	1.44667	2.79333	1.94667	CHI14	basic endochitinase-like
D1-RD1	PGSC0003DMG400012019	93.9667	13.6933	102.667	74.2167	PME61	21 kDa protein-like
BOTH	PGSC0003DMG400002590	49.91	6.68	58.17	6.34333	BGAL1	beta-galactosidase
D2-RD2	PGSC0003DMG400002301	6.14667	0.753333	24.3867	9.1	LKR/SDH	alpha-aminoadipic semialdehyde synthase isoform X2 [Solanum pennellii]
BOTH	PGSC0003DMG400030954	7.54667	0.916667	15.3033	3.41	BGAL3	beta-galactosidase 3-like
D1-RD1	PGSC0003DMG401025150	19.0567	1.97	9.70667	4.4	--	UPF0301 protein CHU_1773
D1-RD1	PGSC0003DMG400005884	28.6633	2.62667	3.92	2.56333	--	pollen proteins Ole e I-like precursor [Solanum lycopersicum]
D1-RD1	PGSC0003DMG400028048	39.6333	3.56	42.1133	59.9133	PME61	21 kDa protein-like
D2-RD2	PGSC0003DMG401000287	0.316667	0.0266667	3.74667	0.146667	MIOX4	inositol oxygenase 4-like
D1-RD1	PGSC0003DMG400019518	21.56	1.40667	18.0133	12.7	APRR1	two-component response regulator-like APRR1
D1-RD1	PGSC0003DMG400016497	6.21667	0.383333	11.6967	2.15333	--	suppressor protein SRP40-like isoform X1 [Ipomoea nil]
D1-RD1	PGSC0003DMG400030172	7.63	0.383333	0.626667	0.0633333	Os05g0567100	aspartic proteinase oryzasin-1-like
D1-RD1	PGSC0003DMG400011311	5.07	0.24	0.953333	0.12	EPHX2	bifunctional epoxide hydrolase 2-like
D1-RD1	PGSC0003DMG400028701	5.62333	0.256667	0.436667	0	At5g33370	GDSL esterase/lipase At5g33370-like
D1-RD1	PGSC0003DMG400014894	3.57333	0.146667	0.316667	0.0233333	UN	uncharacterized protein LOC102601548
D1-RD1	PGSC0003DMG400014200	2.65	0.103333	0.486667	0.08	FLOT2	flotillin-like protein 3
D1-RD1	PGSC0003DMG400018930	9.93667	0.373333	1.37667	0.176667	--	transmembrane protein 45B-like
D1-RD1	PGSC0003DMG400004736	6.26667	0.193333	0.413333	0	At4g12490	14 kDa proline-rich protein DC2.15-like
D1-RD1	PGSC0003DMG400003626	11.8867	0.306667	1.72667	0.273333	--	lactoylglutathione lyase-like
D1-RD1	PGSC0003DMG400013439	1.78667	0.03	0.0666667	0.0133333	APA1	aspartic proteinase A1-like
D1-RD1	PGSC0003DMG400012183	5.87333	0.09	0.86	0.133333	-	endoglucanase 18-like
D1-RD1	PGSC0003DMG400029247	10.25	0.133333	0.993333	0	pat3-k1	patatin-T5-like
D2-RD2	PGSC0003DMG400026594	4.74333	0.0533333	11.3267	0	CYP72A15	cytochrome P450 72A15-like
D1-RD1	PGSC0003DMG400027047	3.91667	0.0333333	0.533333	0	--	CASP-like protein 4D1
D2-RD2	TCONS_00090493	0.323333	0	0.856667	0	POL2A	DNA polymerase epsilon catalytic subunit A-like
BOTH	TCONS_00068985	0.523333	0	0	0.73	rbm5	RNA-binding protein 5-A isoform X1
D1-RD1	TCONS_00067088	0.576667	0	0.593333	0.296667	TCF25	transcription factor 25
D1-RD1	PGSC0003DMG401027561	1.35667	0	0	1.20667	At5g56420	F-box/LRR-repeat protein At3g26922-like
D1-RD1	PGSC0003DMG400031730	3.05667	0	0.8	2.12333	Dek	protein DEK-like isoform X2
D1-RD1	TCONS_00100284	3.49667	0	8.94333	3.88	HAT	unnamed protein product [Oryza sativa Japonica Group]
